# Supplementary material for: (η6-Benzene){2-[2-(tert-butyl­sulfan­yl)phenyl]pyridine-κ2 N,S}chlorido­ruthenium(II) hexa­fluorido­phosphate
Source: Acta Crystallogr Sect E Struct Rep Online. 2010 Dec 11;67(Pt 1):m63. doi: 10.1107/S1600536810049810 (PMC3050383; doi:10.1107/S1600536810049810)
Supplement: Supplementary file 1 [file e-67-00m63-sup1.cif]

##############################################################################
###                                                                        ###
###        Electronic paper (Acta Crystallographica Section E)             ###
###                                                                        ###
##############################################################################
#                                                                            #
# This CIF contains the data in a paper accepted for publication in Acta     #
# Crystallographica Section E. It conforms to the requirements of Notes      #
# for Authors for Section E, and has been peer reviewed under the auspices   #
# of the IUCr Commission on Journals.                                        #
#                                                                            #
# Full details of the Crystallographic Information File format               #
# are given in the paper "The Crystallographic Information File (CIF):       #
# a New Standard Archive File for Crystallography" by S. R. Hall, F. H.      #
# Allen and I. D. Brown [Acta Cryst. (1991), A47, 655-685].                  #
#                                                                            #
# The current version of the core CIF dictionary is obtainable from          #
# ftp://ftp.iucr.org/pub/cif_core.dic. The current version number is 2.4.    #
#                                                                            #
# Software is freely available for graphical display of the structure(s) in  #
# this CIF.  For information consult the CIF home page http://www.iucr.org/  #
# cif/home.html                                                              #
#                                                                            #
# This file may be used for bona fide research purposes within the           #
# scientific community so long as proper attribution is given to the journal # 
# article from which it was obtained.                                        #
#                                                                            #
##############################################################################
                                             
data_global
_audit_creation_method     'form.cif (version 2.0)'
_journal_data_validation_number     ?
_journal_date_recd_electronic     2010-11-10
_journal_date_accepted     2010-11-29
_journal_name_full     'Acta Crystallographica, Section E'
_journal_year     2011
_journal_volume     67
_journal_issue      1
_journal_page_first     m63
_journal_page_last     m63
_journal_paper_category     QM
_journal_coeditor_code     FJ2364
_publ_contact_author_name     'Dr Masakazu Hirotsu'
_publ_contact_author_address
;
Graduate School of Science,
Osaka City University,
Sumiyoshi-ku,
Osaka 558-8585,
Japan
;
_publ_contact_author_email     'mhiro@sci.osaka-cu.ac.jp'
_publ_contact_author_fax     '+81-6-6690-2753'
_publ_contact_author_phone     '+81-6-6605-2546'
_publ_section_title
;\
(\h^6^-Benzene){2-[2-(<i>tert</i>-butylsulfanyl)phenyl]pyridine-\
\k^2^<i>N</i>,<i>S</i>}chloridoruthenium(II) hexafluoridophosphate
;
loop_
    _publ_author_name
    _publ_author_footnote
    _publ_author_address
    'Hirotsu, Masakazu' .
;
Graduate School of Science,
Osaka City University,
Sumiyoshi-ku,
Osaka 558-8585,
Japan
;
    'Yogi, Akira' .
;
Graduate School of Science,
Osaka City University,
Sumiyoshi-ku,
Osaka 558-8585,
Japan
;
    'Kinoshita, Isamu' .
;
Graduate School of Science,
Osaka City University,
Sumiyoshi-ku,
Osaka 558-8585,
Japan
;
data_I
_chemical_name_systematic
;
(\h^6^-Benzene){2-[2-(<i>tert</i>-butylsulfanyl)phenyl]pyridine-
\k^2^<i>N</i>,<i>S</i>}chloridoruthenium(II) hexafluoridophosphate
;
_chemical_name_common     ?
_chemical_formula_moiety     'C21 H23 Cl N Ru S +, F6 P -'
_chemical_formula_sum     'C21 H23 Cl F6 N P Ru S '
_chemical_formula_structural     ?
_chemical_formula_analytical     ?
_chemical_formula_iupac     '[Ru Cl (C6 H6) (C15 H17 N S)] P F6'
_chemical_formula_weight     602.97
_chemical_melting_point     ?
_symmetry_cell_setting     monoclinic
_symmetry_space_group_name_H-M     'C c'
_symmetry_space_group_name_Hall     'C -2yc'
loop_
    _symmetry_equiv_pos_site_id
    _symmetry_equiv_pos_as_xyz
    1 '+X,+Y,+Z'
    2 '+X,-Y,1/2+Z'
    3 '1/2+X,1/2+Y,+Z'
    4 '1/2+X,1/2-Y,1/2+Z'
_cell_length_a     16.638(4)
_cell_length_b     10.5589(19)
_cell_length_c     14.327(3)
_cell_angle_alpha     90.0000
_cell_angle_beta     110.758(4)
_cell_angle_gamma     90.0000
_cell_volume     2353.6(8)
_cell_formula_units_Z     4
_cell_measurement_reflns_used     5146
_cell_measurement_theta_min     4.2
_cell_measurement_theta_max     27.5
_cell_measurement_temperature     193.1
_exptl_crystal_description     'prism'
_exptl_crystal_colour     'yellow'
_exptl_crystal_size_max     0.24
_exptl_crystal_size_mid     0.17
_exptl_crystal_size_min     0.09
_exptl_crystal_size_rad     ?
_exptl_crystal_density_diffrn     1.702
_exptl_crystal_density_meas     ?
_exptl_crystal_density_method     'not measured'
_exptl_crystal_F_000     1208.00
_exptl_absorpt_coefficient_mu     0.993
_exptl_absorpt_correction_type     multi-scan
_exptl_absorpt_process_details     '(<i>REQAB</i>; Jacobson, 1998)'
_exptl_absorpt_correction_T_min     0.725
_exptl_absorpt_correction_T_max     0.914
_exptl_special_details
;
;
_diffrn_ambient_temperature     193.1
_diffrn_radiation_type     'Mo K\a'
_diffrn_radiation_wavelength     0.71070
_diffrn_radiation_source     'rotating anode X-ray tube'
_diffrn_radiation_monochromator     graphite
_diffrn_measurement_device_type     'Rigaku Mercury'
_diffrn_measurement_method     \w
_diffrn_detector_area_resol_mean     7.31
_diffrn_reflns_number     11123
_diffrn_reflns_av_R_equivalents     0.0341
_diffrn_reflns_av_sigmaI/netI     0.0407
_diffrn_reflns_theta_min     4.15
_diffrn_reflns_theta_max     27.48
_diffrn_reflns_theta_full     27.48
_diffrn_measured_fraction_theta_max     0.981
_diffrn_measured_fraction_theta_full     0.981
_diffrn_reflns_limit_h_min     -21
_diffrn_reflns_limit_h_max     21
_diffrn_reflns_limit_k_min     -13
_diffrn_reflns_limit_k_max     12
_diffrn_reflns_limit_l_min     -18
_diffrn_reflns_limit_l_max     18
_diffrn_reflns_reduction_process     ?
_diffrn_standards_number     ?
_diffrn_standards_interval_count     ?
_diffrn_standards_interval_time     ?
_diffrn_standards_decay_%     ?
loop_
    _diffrn_standard_refln_index_h
    _diffrn_standard_refln_index_k
    _diffrn_standard_refln_index_l
    ? ? ?
_refine_special_details
;
Refinement was performed using all reflections. The weighted <i>R</i>-factor
(<i>wR</i>) and goodness of fit (<i>S</i>) are based on <i>F</i>^2^.
<i>R</i>-factor (gt) are based on <i>F</i>. The threshold expression of
<i>F</i>^2^ > 2.0 \s(<i>F</i>^2^) is used only for calculating <i>R</i>-factor
(gt).
;
_reflns_number_total     4474
_reflns_number_gt     4165
_reflns_threshold_expression     F^2^>2\s(F^2^)
_refine_ls_structure_factor_coef     Fsqd
_refine_ls_matrix_type     full
_refine_ls_R_factor_all     0.0417
_refine_ls_R_factor_gt     0.0369
_refine_ls_wR_factor_all     ?
_refine_ls_wR_factor_ref     0.0783
_refine_ls_goodness_of_fit_all     ?
_refine_ls_goodness_of_fit_ref     1.027
_refine_ls_restrained_S_all     1.026
_refine_ls_restrained_S_obs     ?
_refine_ls_number_reflns     4474
_refine_ls_number_parameters     291
_refine_ls_number_restraints     2
_refine_ls_number_constraints     ?
_refine_ls_hydrogen_treatment     constr
_refine_ls_weighting_scheme     calc
_refine_ls_weighting_details
            'w = 1/[\s^2^(Fo^2^)+(0.0317P)^2^+6.2745P] where P=(Fo^2^+2Fc^2^)/3'
_refine_ls_shift/su_max     0.0000
_refine_ls_shift/su_mean     ?
_refine_diff_density_max     0.520
_refine_diff_density_min     -0.391
_refine_ls_extinction_method     none
_refine_ls_extinction_coef     ?
_refine_ls_abs_structure_details     'Flack (1983), 1824 Friedel pairs'
_refine_ls_abs_structure_Flack     0.03(3)
_refine_ls_abs_structure_Rogers     ?
loop_
    _atom_type_symbol
    _atom_type_description
    _atom_type_scat_dispersion_real
    _atom_type_scat_dispersion_imag
    _atom_type_scat_source
    'C' 'C' 0.003 0.002
;
International Tables for Crystallography
(1992, Vol. C, Tables 4.2.6.8 and 6.1.1.4)
;
    'H' 'H' 0.000 0.000
;
International Tables for Crystallography
(1992, Vol. C, Table 6.1.1.4)
;
    'Cl' 'Cl' 0.148 0.159
;
International Tables for Crystallography
(1992, Vol. C, Tables 4.2.6.8 and 6.1.1.4)
;
    'F' 'F' 0.017 0.010
;
International Tables for Crystallography
(1992, Vol. C, Tables 4.2.6.8 and 6.1.1.4)
;
    'N' 'N' 0.006 0.003
;
International Tables for Crystallography
(1992, Vol. C, Tables 4.2.6.8 and 6.1.1.4)
;
    'P' 'P' 0.102 0.094
;
International Tables for Crystallography
(1992, Vol. C, Tables 4.2.6.8 and 6.1.1.4)
;
    'Ru' 'Ru' -1.259 0.836
;
International Tables for Crystallography
(1992, Vol. C, Tables 4.2.6.8 and 6.1.1.4)
;
    'S' 'S' 0.125 0.123
;
International Tables for Crystallography
(1992, Vol. C, Tables 4.2.6.8 and 6.1.1.4)
;
_computing_data_collection     'CrystalClear (Rigaku, 1999)'
_computing_cell_refinement     'CrystalClear (Rigaku, 1999)'
_computing_data_reduction     'CrystalStructure (Rigaku/MSC, 2006)'
_computing_structure_solution     'SIR97 (Altomare <i>et al.</i>, 1999)'
_computing_structure_refinement     'SHELXL97 (Sheldrick, 2008)'
_computing_molecular_graphics     'ORTEP-3 for Windows (Farrugia, 1997)'
_computing_publication_material     'CrystalStructure (Rigaku/MSC, 2006)'
loop_
    _atom_site_type_symbol
    _atom_site_label
    _atom_site_fract_x
    _atom_site_fract_y
    _atom_site_fract_z
    _atom_site_U_iso_or_equiv
    _atom_site_adp_type
    _atom_site_calc_flag
    _atom_site_refinement_flags
    _atom_site_occupancy
    _atom_site_disorder_assembly
    _atom_site_disorder_group
    Ru Ru1 0.440889(18) 0.11432(3) 0.376620(19) 0.02598(8) Uani d . 1.00 . .
    Cl Cl1 0.45796(9) 0.16185(16) 0.22110(9) 0.0513(3) Uani d . 1.00 . .
    S S1 0.58842(7) 0.14331(10) 0.47160(8) 0.0254(2) Uani d . 1.00 . .
    P P1 0.69584(11) 0.73747(15) 0.57967(11) 0.0475(3) Uani d . 1.00 . .
    F F1 0.6579(3) 0.6607(5) 0.6493(3) 0.0999(15) Uani d . 1.00 . .
    F F2 0.7309(4) 0.8098(5) 0.5069(4) 0.1156(18) Uani d . 1.00 . .
    F F3 0.7809(3) 0.7558(4) 0.6683(4) 0.131(2) Uani d . 1.00 . .
    F F4 0.6641(4) 0.8656(4) 0.6080(4) 0.120(2) Uani d . 1.00 . .
    F F5 0.6079(3) 0.7164(7) 0.4899(4) 0.138(2) Uani d . 1.00 . .
    F F6 0.7296(3) 0.6079(4) 0.5553(4) 0.1003(16) Uani d . 1.00 . .
    N N1 0.4267(2) 0.3121(3) 0.3922(3) 0.0329(9) Uani d . 1.00 . .
    C C1 0.3753(3) 0.3726(5) 0.3113(4) 0.0462(12) Uani d . 1.00 . .
    C C2 0.3601(4) 0.5007(6) 0.3073(6) 0.0675(19) Uani d . 1.00 . .
    C C3 0.4025(4) 0.5699(5) 0.3912(6) 0.066(2) Uani d . 1.00 . .
    C C4 0.4540(3) 0.5107(4) 0.4763(5) 0.0516(14) Uani d . 1.00 . .
    C C5 0.4655(3) 0.3802(4) 0.4765(3) 0.0336(10) Uani d . 1.00 . .
    C C6 0.5200(3) 0.3164(4) 0.5718(3) 0.0369(11) Uani d . 1.00 . .
    C C7 0.5125(4) 0.3609(5) 0.6596(4) 0.0549(15) Uani d . 1.00 . .
    C C8 0.5601(5) 0.3089(7) 0.7504(4) 0.0643(18) Uani d . 1.00 . .
    C C9 0.6163(4) 0.2118(6) 0.7564(4) 0.0589(18) Uani d . 1.00 . .
    C C10 0.6249(3) 0.1659(5) 0.6696(3) 0.0452(12) Uani d . 1.00 . .
    C C11 0.5760(3) 0.2207(4) 0.5792(3) 0.0306(10) Uani d . 1.00 . .
    C C12 0.6615(2) 0.2452(4) 0.4304(3) 0.0346(10) Uani d . 1.00 . .
    C C13 0.6198(3) 0.3698(4) 0.3827(4) 0.0450(13) Uani d . 1.00 . .
    C C14 0.6825(3) 0.1590(6) 0.3568(4) 0.0515(14) Uani d . 1.00 . .
    C C15 0.7403(3) 0.2697(7) 0.5230(4) 0.0566(17) Uani d . 1.00 . .
    C C16 0.4470(3) -0.0321(5) 0.4865(4) 0.0507(15) Uani d . 1.00 . .
    C C17 0.3813(3) 0.0508(5) 0.4822(4) 0.0457(13) Uani d . 1.00 . .
    C C18 0.3169(3) 0.0775(5) 0.3907(5) 0.0519(15) Uani d . 1.00 . .
    C C19 0.3172(4) 0.0179(7) 0.3037(4) 0.069(2) Uani d . 1.00 . .
    C C20 0.3868(5) -0.0664(7) 0.3120(6) 0.076(2) Uani d . 1.00 . .
    C C21 0.4492(6) -0.0882(5) 0.4002(7) 0.068(2) Uani d . 1.00 . .
    H H1 0.3474 0.3241 0.2528 0.055 Uiso c R 1.00 . .
    H H2 0.3218 0.5398 0.2487 0.081 Uiso c R 1.00 . .
    H H3 0.3961 0.6593 0.3903 0.079 Uiso c R 1.00 . .
    H H4 0.4818 0.5585 0.5351 0.062 Uiso c R 1.00 . .
    H H7 0.4739 0.4283 0.6569 0.066 Uiso c R 1.00 . .
    H H8 0.5538 0.3406 0.8095 0.077 Uiso c R 1.00 . .
    H H9 0.6491 0.1763 0.8193 0.071 Uiso c R 1.00 . .
    H H10 0.6634 0.0984 0.6720 0.054 Uiso c R 1.00 . .
    H H13A 0.5695 0.3517 0.3231 0.054 Uiso c R 1.00 . .
    H H13B 0.6614 0.4197 0.3638 0.054 Uiso c R 1.00 . .
    H H13C 0.6020 0.4178 0.4306 0.054 Uiso c R 1.00 . .
    H H14A 0.6306 0.1453 0.2980 0.062 Uiso c R 1.00 . .
    H H14B 0.7037 0.0775 0.3887 0.062 Uiso c R 1.00 . .
    H H14C 0.7268 0.1989 0.3362 0.062 Uiso c R 1.00 . .
    H H15A 0.7247 0.3251 0.5687 0.068 Uiso c R 1.00 . .
    H H15B 0.7849 0.3106 0.5036 0.068 Uiso c R 1.00 . .
    H H15C 0.7622 0.1891 0.5563 0.068 Uiso c R 1.00 . .
    H H16 0.4907 -0.0505 0.5488 0.061 Uiso c R 1.00 . .
    H H17 0.3800 0.0896 0.5415 0.055 Uiso c R 1.00 . .
    H H18 0.2728 0.1363 0.3876 0.062 Uiso c R 1.00 . .
    H H19 0.2728 0.0329 0.2413 0.083 Uiso c R 1.00 . .
    H H20 0.3888 -0.1077 0.2539 0.091 Uiso c R 1.00 . .
    H H21 0.4955 -0.1428 0.4034 0.082 Uiso c R 1.00 . .
loop_
    _atom_site_aniso_label
    _atom_site_aniso_U_11
    _atom_site_aniso_U_22
    _atom_site_aniso_U_33
    _atom_site_aniso_U_12
    _atom_site_aniso_U_13
    _atom_site_aniso_U_23
    Ru1 0.02434(16) 0.02938(15) 0.02221(15) -0.00544(19) 0.00577(12)
                                                                    -0.00200(19)
    Cl1 0.0469(7) 0.0825(10) 0.0235(5) -0.0105(7) 0.0113(5) -0.0022(6)
    S1 0.0239(5) 0.0271(5) 0.0237(5) -0.0005(4) 0.0065(4) 0.0003(4)
    P1 0.0524(9) 0.0479(8) 0.0337(7) 0.0149(7) 0.0047(6) -0.0053(6)
    F1 0.124(4) 0.100(3) 0.094(3) 0.014(3) 0.062(3) 0.023(2)
    F2 0.148(5) 0.094(3) 0.114(4) -0.026(3) 0.060(3) -0.005(3)
    F3 0.113(4) 0.062(2) 0.125(4) 0.001(2) -0.071(3) 0.003(2)
    F4 0.196(6) 0.076(3) 0.098(3) 0.084(3) 0.064(4) 0.020(2)
    F5 0.093(3) 0.205(6) 0.073(3) -0.024(4) -0.025(3) 0.027(3)
    F6 0.120(3) 0.070(2) 0.139(4) 0.001(2) 0.079(3) -0.043(2)
    N1 0.020(2) 0.036(2) 0.041(2) 0.0042(16) 0.0090(17) 0.0089(19)
    C1 0.033(2) 0.043(3) 0.056(3) 0.006(2) 0.009(2) 0.015(2)
    C2 0.046(3) 0.058(4) 0.090(5) 0.013(3) 0.014(3) 0.037(3)
    C3 0.056(4) 0.027(2) 0.116(6) 0.012(2) 0.031(4) 0.022(3)
    C4 0.046(3) 0.028(2) 0.082(4) 0.003(2) 0.025(3) -0.002(2)
    C5 0.026(2) 0.032(2) 0.042(2) -0.0003(19) 0.012(2) 0.002(2)
    C6 0.037(2) 0.038(2) 0.038(2) -0.013(2) 0.016(2) -0.016(2)
    C7 0.066(4) 0.053(3) 0.051(3) -0.008(2) 0.027(3) -0.025(2)
    C8 0.081(4) 0.080(4) 0.036(3) -0.025(3) 0.026(3) -0.025(3)
    C9 0.074(4) 0.074(4) 0.020(2) -0.021(3) 0.004(3) 0.000(2)
    C10 0.050(3) 0.050(3) 0.029(2) -0.003(2) 0.006(2) 0.002(2)
    C11 0.035(2) 0.025(2) 0.021(2) -0.0133(18) -0.004(2) 0.0025(17)
    C12 0.022(2) 0.048(2) 0.033(2) -0.006(2) 0.010(2) 0.005(2)
    C13 0.042(3) 0.042(2) 0.051(3) -0.008(2) 0.016(2) 0.015(2)
    C14 0.046(3) 0.071(4) 0.047(3) 0.001(2) 0.028(2) -0.001(2)
    C15 0.033(3) 0.079(4) 0.053(4) -0.017(2) 0.008(2) 0.008(3)
    C16 0.047(3) 0.043(3) 0.055(3) -0.017(2) 0.008(2) 0.022(2)
    C17 0.052(3) 0.051(3) 0.043(3) -0.020(2) 0.027(2) 0.001(2)
    C18 0.030(2) 0.047(3) 0.078(4) -0.005(2) 0.019(3) 0.018(3)
    C19 0.052(4) 0.085(5) 0.044(3) -0.049(3) -0.014(3) 0.015(3)
    C20 0.096(6) 0.066(4) 0.088(5) -0.050(4) 0.062(5) -0.052(4)
    C21 0.062(5) 0.027(2) 0.123(9) -0.009(3) 0.042(6) 0.000(3)
_geom_special_details
;
;
loop_
    _geom_bond_atom_site_label_1
    _geom_bond_atom_site_label_2
    _geom_bond_site_symmetry_1
    _geom_bond_site_symmetry_2
    _geom_bond_distance
    _geom_bond_publ_flag
    Ru1 Cl1 . . 2.3970(14) yes
    Ru1 S1 . . 2.3671(10) yes
    Ru1 N1 . . 2.122(3) yes
    Ru1 C16 . . 2.183(6) yes
    Ru1 C17 . . 2.187(6) yes
    Ru1 C18 . . 2.178(6) yes
    Ru1 C19 . . 2.199(6) yes
    Ru1 C20 . . 2.172(7) yes
    Ru1 C21 . . 2.161(5) yes
    S1 C11 . . 1.820(5) yes
    S1 C12 . . 1.869(5) yes
    P1 F1 . . 1.580(6) no
    P1 F2 . . 1.563(7) no
    P1 F3 . . 1.542(5) no
    P1 F4 . . 1.558(6) no
    P1 F5 . . 1.585(5) no
    P1 F6 . . 1.565(5) no
    N1 C1 . . 1.335(6) no
    N1 C5 . . 1.357(6) no
    C1 C2 . . 1.374(8) no
    C2 C3 . . 1.369(10) no
    C3 C4 . . 1.368(9) no
    C4 C5 . . 1.391(7) no
    C5 C6 . . 1.505(6) no
    C6 C7 . . 1.389(9) no
    C6 C11 . . 1.353(7) no
    C7 C8 . . 1.374(8) no
    C8 C9 . . 1.370(11) no
    C9 C10 . . 1.389(9) no
    C10 C11 . . 1.388(6) no
    C12 C13 . . 1.531(7) no
    C12 C14 . . 1.524(8) no
    C12 C15 . . 1.521(6) no
    C16 C17 . . 1.386(8) no
    C16 C21 . . 1.383(12) no
    C17 C18 . . 1.396(7) no
    C18 C19 . . 1.398(10) no
    C19 C20 . . 1.432(12) no
    C20 C21 . . 1.340(11) no
    C1 H1 . . 0.950 no
    C2 H2 . . 0.950 no
    C3 H3 . . 0.950 no
    C4 H4 . . 0.950 no
    C7 H7 . . 0.950 no
    C8 H8 . . 0.950 no
    C9 H9 . . 0.950 no
    C10 H10 . . 0.950 no
    C13 H13A . . 0.980 no
    C13 H13B . . 0.980 no
    C13 H13C . . 0.980 no
    C14 H14A . . 0.980 no
    C14 H14B . . 0.980 no
    C14 H14C . . 0.980 no
    C15 H15A . . 0.980 no
    C15 H15B . . 0.980 no
    C15 H15C . . 0.980 no
    C16 H16 . . 0.950 no
    C17 H17 . . 0.950 no
    C18 H18 . . 0.950 no
    C19 H19 . . 0.950 no
    C20 H20 . . 0.950 no
    C21 H21 . . 0.950 no
loop_
    _geom_contact_atom_site_label_1
    _geom_contact_atom_site_label_2
    _geom_contact_distance
    _geom_contact_site_symmetry_1
    _geom_contact_site_symmetry_2
    _geom_contact_publ_flag
    Cl1 C16 3.574(6) . 2_554 ?
    S1 F4 3.502(5) . 1_545 ?
    F1 C14 3.430(8) . 2_565 ?
    F1 C19 3.365(8) . 4_555 ?
    F2 C9 3.423(7) . 2_564 ?
    F2 C18 3.538(9) . 3_555 ?
    F3 C2 3.233(8) . 4_565 ?
    F3 C19 3.414(8) . 4_555 ?
    F3 C20 2.962(9) . 4_555 ?
    F4 S1 3.502(5) . 1_565 ?
    F4 C10 3.415(8) . 1_565 ?
    F4 C14 3.476(9) . 2_565 ?
    F4 C16 3.575(8) . 1_565 ?
    F5 C3 3.556(9) . . ?
    F5 C4 3.310(9) . . ?
    F5 C8 3.247(8) . 2_564 ?
    F5 C9 3.481(9) . 2_564 ?
    F5 C21 3.236(10) . 1_565 ?
    F6 C13 3.545(6) . . ?
    F6 C17 3.116(9) . 3_555 ?
    F6 C18 3.194(10) . 3_555 ?
    F6 C19 3.589(8) . 4_555 ?
    C2 F3 3.233(8) . 4_464 ?
    C3 F5 3.556(9) . . ?
    C4 F5 3.310(9) . . ?
    C8 F5 3.247(8) . 2_565 ?
    C9 F2 3.423(7) . 2_565 ?
    C9 F5 3.481(9) . 2_565 ?
    C10 F4 3.415(8) . 1_545 ?
    C13 F6 3.545(6) . . ?
    C14 F1 3.430(8) . 2_564 ?
    C14 F4 3.476(9) . 2_564 ?
    C16 Cl1 3.574(6) . 2_555 ?
    C16 F4 3.575(8) . 1_545 ?
    C17 F6 3.116(9) . 3_445 ?
    C18 F2 3.538(9) . 3_445 ?
    C18 F6 3.194(10) . 3_445 ?
    C19 F1 3.365(8) . 4_454 ?
    C19 F3 3.414(8) . 4_454 ?
    C19 F6 3.589(8) . 4_454 ?
    C20 F3 2.962(9) . 4_454 ?
    C21 F5 3.236(10) . 1_545 ?
    Cl1 H16 2.954 . 2_554 ?
    Cl1 H15B 3.425 . 4_454 ?
    P1 H2 3.491 . 4_565 ?
    P1 H18 3.584 . 3_555 ?
    P1 H20 3.569 . 4_555 ?
    P1 H14C 3.589 . 2_565 ?
    F1 H4 3.005 . . ?
    F1 H19 2.790 . 4_555 ?
    F1 H13A 3.313 . 2_565 ?
    F1 H13B 3.170 . 2_565 ?
    F1 H14A 3.103 . 2_565 ?
    F1 H14C 2.916 . 2_565 ?
    F2 H9 2.550 . 2_564 ?
    F2 H17 3.307 . 3_555 ?
    F2 H18 2.758 . 3_555 ?
    F2 H14B 3.243 . 1_565 ?
    F3 H2 2.428 . 4_565 ?
    F3 H3 3.206 . 4_565 ?
    F3 H17 3.351 . 3_555 ?
    F3 H19 3.241 . 4_555 ?
    F3 H20 2.369 . 4_555 ?
    F3 H14C 2.892 . 2_565 ?
    F4 H2 2.863 . 4_565 ?
    F4 H10 2.626 . 1_565 ?
    F4 H16 2.845 . 1_565 ?
    F4 H21 3.262 . 1_565 ?
    F4 H14A 2.968 . 2_565 ?
    F4 H14C 3.133 . 2_565 ?
    F5 H3 3.354 . . ?
    F5 H4 2.926 . . ?
    F5 H8 2.490 . 2_564 ?
    F5 H9 2.986 . 2_564 ?
    F5 H16 3.425 . 1_565 ?
    F5 H21 2.366 . 1_565 ?
    F5 H13C 3.258 . . ?
    F6 H17 2.588 . 3_555 ?
    F6 H18 2.757 . 3_555 ?
    F6 H19 2.910 . 4_555 ?
    F6 H20 3.127 . 4_555 ?
    F6 H13B 3.249 . . ?
    F6 H13C 3.006 . . ?
    F6 H15A 2.996 . . ?
    F6 H15B 3.425 . . ?
    C1 H10 3.394 . 4_454 ?
    C1 H18 3.414 . . ?
    C1 H13A 3.183 . . ?
    C1 H13C 3.579 . . ?
    C1 H15C 3.527 . 4_454 ?
    C2 H7 3.418 . 2_564 ?
    C2 H10 3.328 . 4_454 ?
    C2 H14B 3.308 . 3_455 ?
    C2 H14C 3.182 . 3_455 ?
    C3 H8 3.270 . 2_564 ?
    C3 H21 3.382 . 1_565 ?
    C3 H14B 3.296 . 3_455 ?
    C3 H14C 3.065 . 3_455 ?
    C8 H18 3.434 . 4_555 ?
    C8 H20 3.569 . 2_555 ?
    C8 H21 3.272 . 2_555 ?
    C8 H13B 3.428 . 2_565 ?
    C9 H18 3.068 . 4_555 ?
    C9 H21 3.465 . 2_555 ?
    C10 H1 3.466 . 4_555 ?
    C13 H8 3.292 . 2_564 ?
    C14 H2 3.449 . 3_545 ?
    C14 H3 3.414 . 3_545 ?
    C14 H9 3.595 . 2_554 ?
    C15 H1 3.293 . 4_555 ?
    C16 H3 3.522 . 1_545 ?
    C16 H15B 3.250 . 3_445 ?
    C17 H15B 3.074 . 3_445 ?
    C18 H13B 2.986 . 3_445 ?
    C18 H15B 3.384 . 3_445 ?
    C19 H13B 3.181 . 3_445 ?
    C19 H15A 3.575 . 4_454 ?
    C20 H3 3.090 . 1_545 ?
    C21 H3 2.797 . 1_545 ?
    H1 C10 3.466 . 4_454 ?
    H1 C15 3.293 . 4_454 ?
    H1 H10 2.979 . 4_454 ?
    H1 H15A 3.129 . 4_454 ?
    H1 H15C 2.671 . 4_454 ?
    H2 P1 3.491 . 4_464 ?
    H2 F3 2.428 . 4_464 ?
    H2 F4 2.863 . 4_464 ?
    H2 C14 3.449 . 3_455 ?
    H2 H7 3.258 . 2_564 ?
    H2 H10 2.869 . 4_454 ?
    H2 H14B 3.292 . 3_455 ?
    H2 H14C 2.880 . 3_455 ?
    H2 H15C 3.534 . 4_454 ?
    H3 F3 3.206 . 4_464 ?
    H3 F5 3.354 . . ?
    H3 C14 3.414 . 3_455 ?
    H3 C16 3.522 . 1_565 ?
    H3 C20 3.090 . 1_565 ?
    H3 C21 2.797 . 1_565 ?
    H3 H8 3.222 . 2_564 ?
    H3 H20 3.117 . 1_565 ?
    H3 H21 2.630 . 1_565 ?
    H3 H14B 3.308 . 3_455 ?
    H3 H14C 2.677 . 3_455 ?
    H3 H15B 3.277 . 3_455 ?
    H4 F1 3.005 . . ?
    H4 F5 2.926 . . ?
    H7 C2 3.418 . 2_565 ?
    H7 H2 3.258 . 2_565 ?
    H7 H13A 3.303 . 2_565 ?
    H8 F5 2.490 . 2_565 ?
    H8 C3 3.270 . 2_565 ?
    H8 C13 3.292 . 2_565 ?
    H8 H3 3.222 . 2_565 ?
    H8 H18 3.419 . 4_555 ?
    H8 H20 3.560 . 2_555 ?
    H8 H21 2.836 . 2_555 ?
    H8 H13A 3.259 . 2_565 ?
    H8 H13B 3.037 . 2_565 ?
    H8 H13C 3.028 . 2_565 ?
    H9 F2 2.550 . 2_565 ?
    H9 F5 2.986 . 2_565 ?
    H9 C14 3.595 . 2_555 ?
    H9 H18 2.772 . 4_555 ?
    H9 H21 3.207 . 2_555 ?
    H9 H14A 3.413 . 2_555 ?
    H9 H14B 2.891 . 2_555 ?
    H10 F4 2.626 . 1_545 ?
    H10 C1 3.394 . 4_555 ?
    H10 C2 3.328 . 4_555 ?
    H10 H1 2.979 . 4_555 ?
    H10 H2 2.869 . 4_555 ?
    H10 H14A 3.299 . 2_555 ?
    H10 H14B 3.474 . 2_555 ?
    H16 Cl1 2.954 . 2_555 ?
    H16 F4 2.845 . 1_545 ?
    H16 F5 3.425 . 1_545 ?
    H16 H15B 3.567 . 3_445 ?
    H17 F2 3.307 . 3_445 ?
    H17 F3 3.351 . 3_445 ?
    H17 F6 2.588 . 3_445 ?
    H17 H20 3.002 . 2_555 ?
    H17 H15B 3.296 . 3_445 ?
    H18 P1 3.584 . 3_445 ?
    H18 F2 2.758 . 3_445 ?
    H18 F6 2.757 . 3_445 ?
    H18 C8 3.434 . 4_454 ?
    H18 C9 3.068 . 4_454 ?
    H18 H8 3.419 . 4_454 ?
    H18 H9 2.772 . 4_454 ?
    H18 H13B 2.887 . 3_445 ?
    H19 F1 2.790 . 4_454 ?
    H19 F3 3.241 . 4_454 ?
    H19 F6 2.910 . 4_454 ?
    H19 H13B 3.202 . 3_445 ?
    H19 H15A 2.757 . 4_454 ?
    H20 P1 3.569 . 4_454 ?
    H20 F3 2.369 . 4_454 ?
    H20 F6 3.127 . 4_454 ?
    H20 C8 3.569 . 2_554 ?
    H20 H3 3.117 . 1_545 ?
    H20 H8 3.560 . 2_554 ?
    H20 H17 3.002 . 2_554 ?
    H21 F4 3.262 . 1_545 ?
    H21 F5 2.366 . 1_545 ?
    H21 C3 3.382 . 1_545 ?
    H21 C8 3.272 . 2_554 ?
    H21 C9 3.465 . 2_554 ?
    H21 H3 2.630 . 1_545 ?
    H21 H8 2.836 . 2_554 ?
    H21 H9 3.207 . 2_554 ?
    H13A F1 3.313 . 2_564 ?
    H13A H7 3.303 . 2_564 ?
    H13A H8 3.259 . 2_564 ?
    H13B F1 3.170 . 2_564 ?
    H13B F6 3.249 . . ?
    H13B C8 3.428 . 2_564 ?
    H13B C18 2.986 . 3_555 ?
    H13B C19 3.181 . 3_555 ?
    H13B H8 3.037 . 2_564 ?
    H13B H18 2.887 . 3_555 ?
    H13B H19 3.202 . 3_555 ?
    H13C F5 3.258 . . ?
    H13C F6 3.006 . . ?
    H13C H8 3.028 . 2_564 ?
    H14A F1 3.103 . 2_564 ?
    H14A F4 2.968 . 2_564 ?
    H14A H9 3.413 . 2_554 ?
    H14A H10 3.299 . 2_554 ?
    H14B F2 3.243 . 1_545 ?
    H14B C2 3.308 . 3_545 ?
    H14B C3 3.296 . 3_545 ?
    H14B H2 3.292 . 3_545 ?
    H14B H3 3.308 . 3_545 ?
    H14B H9 2.891 . 2_554 ?
    H14B H10 3.474 . 2_554 ?
    H14C P1 3.589 . 2_564 ?
    H14C F1 2.916 . 2_564 ?
    H14C F3 2.892 . 2_564 ?
    H14C F4 3.133 . 2_564 ?
    H14C C2 3.182 . 3_545 ?
    H14C C3 3.065 . 3_545 ?
    H14C H2 2.880 . 3_545 ?
    H14C H3 2.677 . 3_545 ?
    H15A F6 2.996 . . ?
    H15A C19 3.575 . 4_555 ?
    H15A H1 3.129 . 4_555 ?
    H15A H19 2.757 . 4_555 ?
    H15B Cl1 3.425 . 4_555 ?
    H15B F6 3.425 . . ?
    H15B C16 3.250 . 3_555 ?
    H15B C17 3.074 . 3_555 ?
    H15B C18 3.384 . 3_555 ?
    H15B H3 3.277 . 3_545 ?
    H15B H16 3.567 . 3_555 ?
    H15B H17 3.296 . 3_555 ?
    H15C C1 3.527 . 4_555 ?
    H15C H1 2.671 . 4_555 ?
    H15C H2 3.534 . 4_555 ?
loop_
    _geom_angle_atom_site_label_1
    _geom_angle_atom_site_label_2
    _geom_angle_atom_site_label_3
    _geom_angle_site_symmetry_1
    _geom_angle_site_symmetry_2
    _geom_angle_site_symmetry_3
    _geom_angle
    _geom_angle_publ_flag
    Cl1 Ru1 S1 . . . 93.84(4) yes
    Cl1 Ru1 N1 . . . 86.89(14) yes
    Cl1 Ru1 C16 . . . 145.87(18) no
    Cl1 Ru1 C17 . . . 159.90(13) no
    Cl1 Ru1 C18 . . . 123.49(17) no
    Cl1 Ru1 C19 . . . 93.14(19) no
    Cl1 Ru1 C20 . . . 87.4(2) no
    Cl1 Ru1 C21 . . . 109.3(3) no
    S1 Ru1 N1 . . . 86.76(9) yes
    S1 Ru1 C16 . . . 84.44(15) no
    S1 Ru1 C17 . . . 105.91(13) no
    S1 Ru1 C18 . . . 142.48(17) no
    S1 Ru1 C19 . . . 159.70(19) no
    S1 Ru1 C20 . . . 123.2(2) no
    S1 Ru1 C21 . . . 92.4(2) no
    N1 Ru1 C16 . . . 126.9(2) no
    N1 Ru1 C17 . . . 97.7(2) no
    N1 Ru1 C18 . . . 91.25(19) no
    N1 Ru1 C19 . . . 112.7(2) no
    N1 Ru1 C20 . . . 149.9(2) no
    N1 Ru1 C21 . . . 163.8(3) no
    C16 Ru1 C17 . . . 37.0(2) no
    C16 Ru1 C18 . . . 67.1(2) no
    C16 Ru1 C19 . . . 79.1(2) no
    C16 Ru1 C20 . . . 65.9(2) no
    C16 Ru1 C21 . . . 37.1(3) no
    C17 Ru1 C18 . . . 37.3(2) no
    C17 Ru1 C19 . . . 67.0(2) no
    C17 Ru1 C20 . . . 78.7(3) no
    C17 Ru1 C21 . . . 67.0(3) no
    C18 Ru1 C19 . . . 37.2(2) no
    C18 Ru1 C20 . . . 67.7(3) no
    C18 Ru1 C21 . . . 79.6(3) no
    C19 Ru1 C20 . . . 38.2(3) no
    C19 Ru1 C21 . . . 67.3(3) no
    C20 Ru1 C21 . . . 36.0(3) no
    Ru1 S1 C11 . . . 98.00(15) yes
    Ru1 S1 C12 . . . 123.42(13) yes
    C11 S1 C12 . . . 106.9(2) yes
    F1 P1 F2 . . . 177.5(2) no
    F1 P1 F3 . . . 90.0(3) no
    F1 P1 F4 . . . 91.8(3) no
    F1 P1 F5 . . . 88.8(3) no
    F1 P1 F6 . . . 87.0(3) no
    F2 P1 F3 . . . 92.1(3) no
    F2 P1 F4 . . . 89.5(3) no
    F2 P1 F5 . . . 89.0(3) no
    F2 P1 F6 . . . 91.7(3) no
    F3 P1 F4 . . . 88.5(2) no
    F3 P1 F5 . . . 178.8(3) no
    F3 P1 F6 . . . 89.8(2) no
    F4 P1 F5 . . . 91.8(3) no
    F4 P1 F6 . . . 177.9(2) no
    F5 P1 F6 . . . 89.8(3) no
    Ru1 N1 C1 . . . 116.1(3) yes
    Ru1 N1 C5 . . . 125.4(3) yes
    C1 N1 C5 . . . 118.4(4) no
    N1 C1 C2 . . . 124.0(5) no
    C1 C2 C3 . . . 117.3(6) no
    C2 C3 C4 . . . 120.3(5) no
    C3 C4 C5 . . . 119.8(5) no
    N1 C5 C4 . . . 120.1(4) no
    N1 C5 C6 . . . 121.0(4) no
    C4 C5 C6 . . . 118.9(4) no
    C5 C6 C7 . . . 116.9(4) no
    C5 C6 C11 . . . 125.6(5) no
    C7 C6 C11 . . . 117.5(4) no
    C6 C7 C8 . . . 121.1(6) no
    C7 C8 C9 . . . 120.6(6) no
    C8 C9 C10 . . . 119.3(5) no
    C9 C10 C11 . . . 118.5(5) no
    S1 C11 C6 . . . 123.5(3) no
    S1 C11 C10 . . . 113.5(3) no
    C6 C11 C10 . . . 122.9(5) no
    S1 C12 C13 . . . 113.2(3) no
    S1 C12 C14 . . . 102.1(3) no
    S1 C12 C15 . . . 106.2(4) no
    C13 C12 C14 . . . 112.5(4) no
    C13 C12 C15 . . . 110.9(4) no
    C14 C12 C15 . . . 111.5(4) no
    Ru1 C16 C17 . . . 71.7(3) no
    Ru1 C16 C21 . . . 70.6(4) no
    C17 C16 C21 . . . 120.1(5) no
    Ru1 C17 C16 . . . 71.4(4) no
    Ru1 C17 C18 . . . 71.0(4) no
    C16 C17 C18 . . . 120.0(5) no
    Ru1 C18 C17 . . . 71.7(3) no
    Ru1 C18 C19 . . . 72.2(4) no
    C17 C18 C19 . . . 120.1(5) no
    Ru1 C19 C18 . . . 70.5(3) no
    Ru1 C19 C20 . . . 69.8(4) no
    C18 C19 C20 . . . 117.7(5) no
    Ru1 C20 C19 . . . 71.9(4) no
    Ru1 C20 C21 . . . 71.5(4) no
    C19 C20 C21 . . . 121.2(8) no
    Ru1 C21 C16 . . . 72.3(3) no
    Ru1 C21 C20 . . . 72.4(4) no
    C16 C21 C20 . . . 120.8(8) no
    N1 C1 H1 . . . 118.0 no
    C2 C1 H1 . . . 118.0 no
    C1 C2 H2 . . . 121.3 no
    C3 C2 H2 . . . 121.3 no
    C2 C3 H3 . . . 119.9 no
    C4 C3 H3 . . . 119.9 no
    C3 C4 H4 . . . 120.1 no
    C5 C4 H4 . . . 120.1 no
    C6 C7 H7 . . . 119.5 no
    C8 C7 H7 . . . 119.5 no
    C7 C8 H8 . . . 119.7 no
    C9 C8 H8 . . . 119.7 no
    C8 C9 H9 . . . 120.3 no
    C10 C9 H9 . . . 120.3 no
    C9 C10 H10 . . . 120.7 no
    C11 C10 H10 . . . 120.7 no
    C12 C13 H13A . . . 109.5 no
    C12 C13 H13B . . . 109.5 no
    C12 C13 H13C . . . 109.5 no
    H13A C13 H13B . . . 109.5 no
    H13A C13 H13C . . . 109.5 no
    H13B C13 H13C . . . 109.5 no
    C12 C14 H14A . . . 109.5 no
    C12 C14 H14B . . . 109.5 no
    C12 C14 H14C . . . 109.5 no
    H14A C14 H14B . . . 109.5 no
    H14A C14 H14C . . . 109.5 no
    H14B C14 H14C . . . 109.5 no
    C12 C15 H15A . . . 109.5 no
    C12 C15 H15B . . . 109.5 no
    C12 C15 H15C . . . 109.5 no
    H15A C15 H15B . . . 109.5 no
    H15A C15 H15C . . . 109.5 no
    H15B C15 H15C . . . 109.5 no
    Ru1 C16 H16 . . . 130.3 no
    C17 C16 H16 . . . 120.0 no
    C21 C16 H16 . . . 120.0 no
    Ru1 C17 H17 . . . 130.2 no
    C16 C17 H17 . . . 120.0 no
    C18 C17 H17 . . . 120.0 no
    Ru1 C18 H18 . . . 128.4 no
    C17 C18 H18 . . . 119.9 no
    C19 C18 H18 . . . 119.9 no
    Ru1 C19 H19 . . . 130.9 no
    C18 C19 H19 . . . 121.2 no
    C20 C19 H19 . . . 121.2 no
    Ru1 C20 H20 . . . 129.7 no
    C19 C20 H20 . . . 119.4 no
    C21 C20 H20 . . . 119.4 no
    Ru1 C21 H21 . . . 127.9 no
    C16 C21 H21 . . . 119.6 no
    C20 C21 H21 . . . 119.6 no
loop_
    _geom_torsion_atom_site_label_1
    _geom_torsion_atom_site_label_2
    _geom_torsion_atom_site_label_3
    _geom_torsion_atom_site_label_4
    _geom_torsion_site_symmetry_1
    _geom_torsion_site_symmetry_2
    _geom_torsion_site_symmetry_3
    _geom_torsion_site_symmetry_4
    _geom_torsion
    _geom_torsion_publ_flag
    Cl1 Ru1 S1 C11 . . . . 141.23(14) ?
    Cl1 Ru1 S1 C12 . . . . 24.8(2) ?
    Cl1 Ru1 N1 C1 . . . . 45.1(4) ?
    Cl1 Ru1 N1 C5 . . . . -134.7(4) ?
    Cl1 Ru1 C16 C17 . . . . -145.4(2) ?
    Cl1 Ru1 C16 C21 . . . . -12.8(6) ?
    Cl1 Ru1 C17 C16 . . . . 112.0(4) ?
    Cl1 Ru1 C17 C18 . . . . -20.4(6) ?
    Cl1 Ru1 C18 C17 . . . . 171.7(2) ?
    Cl1 Ru1 C18 C19 . . . . 40.4(4) ?
    Cl1 Ru1 C19 C18 . . . . -147.3(3) ?
    Cl1 Ru1 C19 C20 . . . . 81.9(4) ?
    Cl1 Ru1 C20 C19 . . . . -98.3(4) ?
    Cl1 Ru1 C20 C21 . . . . 128.5(6) ?
    Cl1 Ru1 C21 C16 . . . . 172.4(3) ?
    Cl1 Ru1 C21 C20 . . . . -55.9(7) ?
    S1 Ru1 N1 C1 . . . . 139.1(4) ?
    S1 Ru1 N1 C5 . . . . -40.7(4) ?
    N1 Ru1 S1 C11 . . . . 54.57(19) ?
    N1 Ru1 S1 C12 . . . . -61.8(2) ?
    S1 Ru1 C16 C17 . . . . 126.0(3) ?
    S1 Ru1 C16 C21 . . . . -101.5(4) ?
    C16 Ru1 S1 C11 . . . . -73.0(2) ?
    C16 Ru1 S1 C12 . . . . 170.6(2) ?
    S1 Ru1 C17 C16 . . . . -56.9(3) ?
    S1 Ru1 C17 C18 . . . . 170.7(3) ?
    C17 Ru1 S1 C11 . . . . -42.6(2) ?
    C17 Ru1 S1 C12 . . . . -159.0(2) ?
    S1 Ru1 C18 C17 . . . . -14.9(4) ?
    S1 Ru1 C18 C19 . . . . -146.2(3) ?
    C18 Ru1 S1 C11 . . . . -33.3(3) ?
    C18 Ru1 S1 C12 . . . . -149.7(3) ?
    S1 Ru1 C19 C18 . . . . 102.8(6) ?
    S1 Ru1 C19 C20 . . . . -28.1(8) ?
    C19 Ru1 S1 C11 . . . . -108.9(6) ?
    C19 Ru1 S1 C12 . . . . 134.6(6) ?
    S1 Ru1 C20 C19 . . . . 168.7(3) ?
    S1 Ru1 C20 C21 . . . . 35.6(7) ?
    C20 Ru1 S1 C11 . . . . -129.3(3) ?
    C20 Ru1 S1 C12 . . . . 114.3(3) ?
    S1 Ru1 C21 C16 . . . . 77.5(4) ?
    S1 Ru1 C21 C20 . . . . -150.8(6) ?
    C21 Ru1 S1 C11 . . . . -109.3(3) ?
    C21 Ru1 S1 C12 . . . . 134.3(3) ?
    N1 Ru1 C16 C17 . . . . 44.3(3) ?
    N1 Ru1 C16 C21 . . . . 176.8(4) ?
    C16 Ru1 N1 C1 . . . . -140.3(4) ?
    C16 Ru1 N1 C5 . . . . 39.9(5) ?
    N1 Ru1 C17 C16 . . . . -145.7(3) ?
    N1 Ru1 C17 C18 . . . . 81.8(3) ?
    C17 Ru1 N1 C1 . . . . -115.3(4) ?
    C17 Ru1 N1 C5 . . . . 64.9(4) ?
    N1 Ru1 C18 C17 . . . . -101.2(3) ?
    N1 Ru1 C18 C19 . . . . 127.5(3) ?
    C18 Ru1 N1 C1 . . . . -78.4(4) ?
    C18 Ru1 N1 C5 . . . . 101.8(4) ?
    N1 Ru1 C19 C18 . . . . -59.3(4) ?
    N1 Ru1 C19 C20 . . . . 169.8(4) ?
    C19 Ru1 N1 C1 . . . . -47.0(5) ?
    C19 Ru1 N1 C5 . . . . 133.2(4) ?
    N1 Ru1 C20 C19 . . . . -19.0(8) ?
    N1 Ru1 C20 C21 . . . . -152.1(6) ?
    C20 Ru1 N1 C1 . . . . -34.4(8) ?
    C20 Ru1 N1 C5 . . . . 145.8(6) ?
    N1 Ru1 C21 C16 . . . . -9.2(12) ?
    N1 Ru1 C21 C20 . . . . 122.5(8) ?
    C21 Ru1 N1 C1 . . . . -133.4(9) ?
    C21 Ru1 N1 C5 . . . . 46.8(11) ?
    C16 Ru1 C17 C18 . . . . -132.5(5) ?
    C17 Ru1 C16 C21 . . . . 132.6(5) ?
    C16 Ru1 C18 C17 . . . . 28.8(3) ?
    C16 Ru1 C18 C19 . . . . -102.6(4) ?
    C18 Ru1 C16 C17 . . . . -29.0(3) ?
    C18 Ru1 C16 C21 . . . . 103.5(5) ?
    C16 Ru1 C19 C18 . . . . 66.3(3) ?
    C16 Ru1 C19 C20 . . . . -64.6(5) ?
    C19 Ru1 C16 C17 . . . . -66.0(3) ?
    C19 Ru1 C16 C21 . . . . 66.6(5) ?
    C16 Ru1 C20 C19 . . . . 103.6(5) ?
    C16 Ru1 C20 C21 . . . . -29.6(6) ?
    C20 Ru1 C16 C17 . . . . -103.8(4) ?
    C20 Ru1 C16 C21 . . . . 28.8(5) ?
    C16 Ru1 C21 C20 . . . . 131.7(9) ?
    C21 Ru1 C16 C17 . . . . -132.6(5) ?
    C17 Ru1 C18 C19 . . . . -131.4(5) ?
    C18 Ru1 C17 C16 . . . . 132.5(5) ?
    C17 Ru1 C19 C18 . . . . 29.6(3) ?
    C17 Ru1 C19 C20 . . . . -101.3(5) ?
    C19 Ru1 C17 C16 . . . . 102.9(3) ?
    C19 Ru1 C17 C18 . . . . -29.6(3) ?
    C17 Ru1 C20 C19 . . . . 67.0(4) ?
    C17 Ru1 C20 C21 . . . . -66.1(6) ?
    C20 Ru1 C17 C16 . . . . 64.7(3) ?
    C20 Ru1 C17 C18 . . . . -67.8(3) ?
    C17 Ru1 C21 C16 . . . . -28.8(4) ?
    C17 Ru1 C21 C20 . . . . 102.9(6) ?
    C21 Ru1 C17 C16 . . . . 28.9(3) ?
    C21 Ru1 C17 C18 . . . . -103.6(4) ?
    C18 Ru1 C19 C20 . . . . -130.9(6) ?
    C19 Ru1 C18 C17 . . . . 131.4(5) ?
    C18 Ru1 C20 C19 . . . . 29.6(4) ?
    C18 Ru1 C20 C21 . . . . -103.5(7) ?
    C20 Ru1 C18 C17 . . . . 101.0(4) ?
    C20 Ru1 C18 C19 . . . . -30.4(4) ?
    C18 Ru1 C21 C16 . . . . -65.6(4) ?
    C18 Ru1 C21 C20 . . . . 66.1(6) ?
    C21 Ru1 C18 C17 . . . . 65.4(4) ?
    C21 Ru1 C18 C19 . . . . -66.0(4) ?
    C19 Ru1 C20 C21 . . . . -133.1(9) ?
    C20 Ru1 C19 C18 . . . . 130.9(6) ?
    C19 Ru1 C21 C16 . . . . -102.4(5) ?
    C19 Ru1 C21 C20 . . . . 29.3(6) ?
    C21 Ru1 C19 C18 . . . . 103.2(5) ?
    C21 Ru1 C19 C20 . . . . -27.7(5) ?
    C20 Ru1 C21 C16 . . . . -131.7(9) ?
    C21 Ru1 C20 C19 . . . . 133.1(9) ?
    Ru1 S1 C11 C6 . . . . -46.4(4) ?
    Ru1 S1 C11 C10 . . . . 129.0(3) ?
    Ru1 S1 C12 C13 . . . . 41.4(4) ?
    Ru1 S1 C12 C14 . . . . -79.8(3) ?
    Ru1 S1 C12 C15 . . . . 163.3(3) ?
    C11 S1 C12 C13 . . . . -70.6(3) ?
    C11 S1 C12 C14 . . . . 168.2(2) ?
    C11 S1 C12 C15 . . . . 51.3(4) ?
    C12 S1 C11 C6 . . . . 82.3(4) ?
    C12 S1 C11 C10 . . . . -102.3(4) ?
    Ru1 N1 C1 C2 . . . . -178.6(6) ?
    Ru1 N1 C5 C4 . . . . 177.3(4) ?
    Ru1 N1 C5 C6 . . . . -3.9(7) ?
    C1 N1 C5 C4 . . . . -2.5(8) ?
    C1 N1 C5 C6 . . . . 176.3(5) ?
    C5 N1 C1 C2 . . . . 1.2(10) ?
    N1 C1 C2 C3 . . . . 1.7(12) ?
    C1 C2 C3 C4 . . . . -3.3(12) ?
    C2 C3 C4 C5 . . . . 2.1(12) ?
    C3 C4 C5 N1 . . . . 0.9(10) ?
    C3 C4 C5 C6 . . . . -177.9(6) ?
    N1 C5 C6 C7 . . . . -140.0(5) ?
    N1 C5 C6 C11 . . . . 40.7(8) ?
    C4 C5 C6 C7 . . . . 38.8(8) ?
    C4 C5 C6 C11 . . . . -140.5(6) ?
    C5 C6 C7 C8 . . . . -179.6(6) ?
    C5 C6 C11 S1 . . . . -5.3(7) ?
    C5 C6 C11 C10 . . . . 179.7(5) ?
    C7 C6 C11 S1 . . . . 175.4(4) ?
    C7 C6 C11 C10 . . . . 0.5(8) ?
    C11 C6 C7 C8 . . . . -0.3(8) ?
    C6 C7 C8 C9 . . . . 0.1(8) ?
    C7 C8 C9 C10 . . . . -0.1(9) ?
    C8 C9 C10 C11 . . . . 0.2(7) ?
    C9 C10 C11 S1 . . . . -175.8(5) ?
    C9 C10 C11 C6 . . . . -0.4(8) ?
    Ru1 C16 C17 C18 . . . . 53.7(5) ?
    Ru1 C16 C21 C20 . . . . -56.0(7) ?
    C17 C16 C21 Ru1 . . . . 53.9(6) ?
    C17 C16 C21 C20 . . . . -2.1(11) ?
    C21 C16 C17 Ru1 . . . . -53.4(6) ?
    C21 C16 C17 C18 . . . . 0.3(8) ?
    Ru1 C17 C18 C19 . . . . 55.7(6) ?
    C16 C17 C18 Ru1 . . . . -53.9(5) ?
    C16 C17 C18 C19 . . . . 1.8(9) ?
    Ru1 C18 C19 C20 . . . . 53.3(6) ?
    C17 C18 C19 Ru1 . . . . -55.4(5) ?
    C17 C18 C19 C20 . . . . -2.2(10) ?
    Ru1 C19 C20 C21 . . . . 54.0(7) ?
    C18 C19 C20 Ru1 . . . . -53.6(6) ?
    C18 C19 C20 C21 . . . . 0.4(11) ?
    Ru1 C20 C21 C16 . . . . 55.9(6) ?
    C19 C20 C21 Ru1 . . . . -54.2(7) ?
    C19 C20 C21 C16 . . . . 1.7(13) ?
_iucr_refine_instructions_details
;
TITL  Ru-btppy
CELL  0.71070 16.63830 10.55890 14.32670 90.000 110.758 90.000
ZERR  4 0.00350 0.00190 0.00300 0.000 0.004 0.000
LATT -7
SYMM    +X,    -Y, .50+Z
SFAC C H CL F N P RU S
UNIT 84 92 4 24 4 4 4 4
SHEL 99999.000000 0.000000
L.S. 5
FMAP 2
PLAN -20
TWIN
BOND $H
CONF
HTAB
TEMP -80.0
ACTA
SIZE 0.090 0.170 0.240
WGHT    0.031700    6.274500
BASF   0.03280
FVAR       1.21923   0.00000
RU1   7    0.440889    0.114315    0.376620    11.00000    0.02434    0.02938 =
         0.02221   -0.00200    0.00577   -0.00544
CL1   3    0.457962    0.161855    0.221099    11.00000    0.04689    0.08253 =
         0.02349   -0.00219    0.01134   -0.01046
S1    8    0.588425    0.143310    0.471600    11.00000    0.02393    0.02706 =
         0.02368    0.00026    0.00647   -0.00052
P1    6    0.695844    0.737475    0.579673    11.00000    0.05237    0.04794 =
         0.03373   -0.00531    0.00473    0.01485
F1    4    0.657918    0.660755    0.649281    11.00000    0.12381    0.10037 =
         0.09429    0.02320    0.06170    0.01442
F2    4    0.730933    0.809802    0.506862    11.00000    0.14850    0.09440 =
         0.11446   -0.00499    0.05980   -0.02627
F3    4    0.780879    0.755797    0.668257    11.00000    0.11347    0.06191 =
         0.12480    0.00300   -0.07071    0.00087
F4    4    0.664083    0.865579    0.608039    11.00000    0.19627    0.07605 =
         0.09794    0.01987    0.06424    0.08383
F5    4    0.607858    0.716440    0.489904    11.00000    0.09348    0.20495 =
         0.07284    0.02682   -0.02506   -0.02370
F6    4    0.729547    0.607895    0.555261    11.00000    0.11984    0.06957 =
         0.13853   -0.04289    0.07898    0.00106
N1    5    0.426739    0.312111    0.392179    11.00000    0.01987    0.03589 =
         0.04134    0.00887    0.00903    0.00420
C1    1    0.375290    0.372601    0.311257    11.00000    0.03348    0.04292 =
         0.05645    0.01505    0.00891    0.00555
AFIX  43
H1    2    0.347454    0.324098    0.252838    11.00000   -1.20000
AFIX   0
C2    1    0.360141    0.500719    0.307310    11.00000    0.04564    0.05821 =
         0.09009    0.03712    0.01363    0.01258
AFIX  43
H2    2    0.321793    0.539784    0.248702    11.00000   -1.20000
AFIX   0
C3    1    0.402510    0.569867    0.391206    11.00000    0.05579    0.02716 =
         0.11594    0.02198    0.03134    0.01238
AFIX  43
H3    2    0.396126    0.659315    0.390311    11.00000   -1.20000
AFIX   0
C4    1    0.453996    0.510672    0.476308    11.00000    0.04646    0.02801 =
         0.08203   -0.00175    0.02493    0.00302
AFIX  43
H4    2    0.481792    0.558524    0.535099    11.00000   -1.20000
AFIX   0
C5    1    0.465527    0.380208    0.476504    11.00000    0.02618    0.03236 =
         0.04200    0.00202    0.01192   -0.00026
C6    1    0.520001    0.316399    0.571841    11.00000    0.03675    0.03752 =
         0.03841   -0.01562    0.01574   -0.01314
C7    1    0.512534    0.360852    0.659623    11.00000    0.06592    0.05291 =
         0.05100   -0.02459    0.02708   -0.00822
AFIX  43
H7    2    0.473944    0.428261    0.656877    11.00000   -1.20000
AFIX   0
C8    1    0.560055    0.308926    0.750402    11.00000    0.08095    0.07963 =
         0.03649   -0.02493    0.02603   -0.02462
AFIX  43
H8    2    0.553852    0.340644    0.809535    11.00000   -1.20000
AFIX   0
C9    1    0.616300    0.211831    0.756414    11.00000    0.07390    0.07352 =
         0.01957    0.00048    0.00444   -0.02096
AFIX  43
H9    2    0.649087    0.176280    0.819333    11.00000   -1.20000
AFIX   0
C10   1    0.624899    0.165893    0.669574    11.00000    0.04970    0.05016 =
         0.02908    0.00198    0.00577   -0.00291
AFIX  43
H10   2    0.663381    0.098453    0.671996    11.00000   -1.20000
AFIX   0
C11   1    0.576022    0.220708    0.579184    11.00000    0.03459    0.02493 =
         0.02075    0.00249   -0.00424   -0.01331
C12   1    0.661460    0.245166    0.430369    11.00000    0.02232    0.04834 =
         0.03333    0.00512    0.01005   -0.00557
C13   1    0.619833    0.369800    0.382661    11.00000    0.04183    0.04174 =
         0.05113    0.01475    0.01601   -0.00759
AFIX  33
H13A  2    0.569481    0.351715    0.323058    11.00000   -1.20000
H13B  2    0.661380    0.419679    0.363818    11.00000   -1.20000
H13C  2    0.601989    0.417797    0.430562    11.00000   -1.20000
AFIX   0
C14   1    0.682510    0.159029    0.356762    11.00000    0.04558    0.07128 =
         0.04723   -0.00078    0.02821    0.00149
AFIX  33
H14A  2    0.630569    0.145292    0.298034    11.00000   -1.20000
H14B  2    0.703719    0.077533    0.388750    11.00000   -1.20000
H14C  2    0.726775    0.198888    0.336182    11.00000   -1.20000
AFIX   0
C15   1    0.740307    0.269661    0.522964    11.00000    0.03278    0.07860 =
         0.05280    0.00788    0.00815   -0.01747
AFIX  33
H15A  2    0.724663    0.325055    0.568713    11.00000   -1.20000
H15B  2    0.784891    0.310612    0.503579    11.00000   -1.20000
H15C  2    0.762162    0.189094    0.556250    11.00000   -1.20000
AFIX   0
C16   1    0.447040   -0.032125    0.486457    11.00000    0.04687    0.04277 =
         0.05456    0.02157    0.00819   -0.01695
AFIX  43
H16   2    0.490679   -0.050512    0.548777    11.00000   -1.20000
AFIX   0
C17   1    0.381289    0.050828    0.482155    11.00000    0.05152    0.05104 =
         0.04259    0.00059    0.02654   -0.01977
AFIX  43
H17   2    0.380035    0.089563    0.541472    11.00000   -1.20000
AFIX   0
C18   1    0.316889    0.077520    0.390711    11.00000    0.03008    0.04719 =
         0.07817    0.01820    0.01873   -0.00462
AFIX  43
H18   2    0.272774    0.136281    0.387598    11.00000   -1.20000
AFIX   0
C19   1    0.317210    0.017929    0.303728    11.00000    0.05213    0.08508 =
         0.04382    0.01460   -0.01440   -0.04910
AFIX  43
H19   2    0.272801    0.032858    0.241289    11.00000   -1.20000
AFIX   0
C20   1    0.386808   -0.066412    0.312000    11.00000    0.09649    0.06556 =
         0.08793   -0.05202    0.06160   -0.04988
AFIX  43
H20   2    0.388782   -0.107698    0.253935    11.00000   -1.20000
AFIX   0
C21   1    0.449217   -0.088176    0.400157    11.00000    0.06221    0.02674 =
         0.12336    0.00043    0.04183   -0.00858
AFIX  43
H21   2    0.495510   -0.142776    0.403388    11.00000   -1.20000
HKLF 4
REM   _RucomplexL2
REM R1 =  0.0369 for   4165 Fo > 4sig(Fo)  and  0.0417 for all   4474 data
REM    291 parameters refined using      2 restraints
END
WGHT      0.0317      6.2745
REM Highest difference peak  0.520,  deepest hole -0.391,  1-sigma level  0.077
Q1    1   0.5486  0.2386  0.6143  11.00000  0.05    0.52
Q2    1   0.7346  0.8053  0.5695  11.00000  0.05    0.48
Q3    1   0.6793  0.6465  0.4892  11.00000  0.05    0.42
Q4    1   0.5973  0.7223  0.5644  11.00000  0.05    0.40
Q5    1   0.7988  0.7207  0.6083  11.00000  0.05    0.37
Q6    1   0.3415  0.2403  0.1456  11.00000  0.05    0.34
Q7    1   0.6489  0.8294  0.5448  11.00000  0.05    0.31
Q8    1   0.3193  0.0924  0.3376  11.00000  0.05    0.31
Q9    1   0.7345  0.9382  0.5869  11.00000  0.05    0.31
Q10   1   0.4308  0.3260  0.4602  11.00000  0.05    0.30
Q11   1   0.2773  0.0754  0.2744  11.00000  0.05    0.30
Q12   1   0.6432  0.9109  0.6903  11.00000  0.05    0.29
Q13   1   0.5927  0.4816  0.5126  11.00000  0.05    0.28
Q14   1   0.6651  0.6222  0.5912  11.00000  0.05    0.28
Q15   1   0.4333  0.1402  0.2736  11.00000  0.05    0.28
Q16   1   0.5778  0.7367  0.6765  11.00000  0.05    0.27
Q17   1   0.4751  0.5377  0.3244  11.00000  0.05    0.26
Q18   1   0.5395  0.0272  0.4837  11.00000  0.05    0.26
Q19   1   0.3101  0.4003  0.3946  11.00000  0.05    0.26
Q20   1   0.4407  0.1612  0.1282  11.00000  0.05    0.26
;
