# Supplementary material for: (η6-Benzene){2-[2-(tert-butyl­sulfan­yl)phenyl]pyridine-κ2 N,S}chlorido­ruthenium(II) hexa­fluorido­phosphate
Source: Acta Crystallogr Sect E Struct Rep Online. 2010 Dec 11;67(Pt 1):m63. doi: 10.1107/S1600536810049810 (PMC3050383; doi:10.1107/S1600536810049810)
Supplement: Supplementary file 2 [file e-67-00m63-Isup2.hkl]

# 
# h,k,l, Fc-squared, Fo-squared, sigma(Fo-squared) and status flag 
# 
data_I
_shelx_title '  Ru-btppy' 
_shelx_refln_list_code          4 
_shelx_F_calc_maximum      229.26 
_exptl_crystal_F_000      1208.00 
_reflns_d_resolution_high  0.7700 
 
loop_ 
 _symmetry_equiv_pos_as_xyz 
 'x, y, z' 
 'x, -y, z+1/2' 
 'x+1/2, y+1/2, z' 
 'x+1/2, -y+1/2, z+1/2' 
 
_cell_length_a    16.6383 
_cell_length_b    10.5589 
_cell_length_c    14.3267 
_cell_angle_alpha  90.000 
_cell_angle_beta  110.758 
_cell_angle_gamma  90.000 
 
_shelx_F_squared_multiplier     1.000 
 
loop_ 
 _refln_index_h 
 _refln_index_k 
 _refln_index_l 
 _refln_F_squared_calc 
 _refln_F_squared_meas 
 _refln_F_squared_sigma 
 _refln_observed_status 
   4   0 -18     3121.98     3229.44    331.05 o 
   6   0 -18     3626.44     3316.47    127.58 o 
   8   0 -18      530.71      594.52     86.96 o 
  10   0 -18     1725.26     1692.93    190.26 o 
  12   0 -18     1879.89     1795.76    222.75 o 
   3   1 -18     1158.45     1133.26     67.37 o 
   5   1 -18     1594.60     1525.98     93.94 o 
   7   1 -18      902.23      941.76    154.00 o 
   9   1 -18      866.34      852.62     73.18 o 
  11   1 -18     1479.20     1532.78    111.80 o 
   4   2 -18       67.86      128.40     60.19 o 
   6   2 -18       74.38      127.93     77.04 o 
   8   2 -18       73.66      172.72     61.79 o 
  10   2 -18       59.46      153.62     53.41 o 
   5   3 -18     1171.24     1115.25     97.71 o 
   7   3 -18      510.89      413.76     60.30 o 
   9   3 -18      618.72      548.17     79.21 o 
  -1   1 -17      218.79      136.33     74.25 o 
   1   1 -17      133.34      110.81     56.02 o 
   3   1 -17     1964.48     1735.56     65.18 o 
   5   1 -17      875.32      844.52     59.18 o 
   7   1 -17      384.35      349.19     50.66 o 
   9   1 -17      743.15      921.78     96.41 o 
  11   1 -17     1875.23     1936.14    103.17 o 
  13   1 -17      386.49      165.75    111.60 o 
   0   2 -17      328.19      181.54     54.87 o 
   2   2 -17     1326.91     1313.71    123.30 o 
   4   2 -17     2379.20     2318.61     99.42 o 
   6   2 -17     1774.86     1798.77    102.98 o 
   8   2 -17     1216.56     1239.07     94.56 o 
  10   2 -17     3156.89     3192.23    203.81 o 
  12   2 -17     2037.04     1607.75    354.61 o 
  14   2 -17      906.17      437.97    113.18 o 
   1   3 -17      880.55      618.07    150.80 o 
   3   3 -17      598.45      573.32     64.13 o 
   5   3 -17     1433.96     1600.96    104.96 o 
   7   3 -17      934.82      832.98     99.54 o 
   9   3 -17      986.26      841.61     69.45 o 
  11   3 -17     1002.03      866.01    118.95 o 
  13   3 -17      761.75     1149.90    192.34 o 
   2   4 -17      291.86      275.31     53.48 o 
   4   4 -17      120.83      152.68     48.32 o 
   6   4 -17      100.23      103.74     71.31 o 
   8   4 -17      178.58       92.93     46.87 o 
  10   4 -17       75.95      162.35    117.58 o 
  12   4 -17        0.80       95.36    106.48 o 
   5   5 -17      528.99      539.08     96.09 o 
   7   5 -17       54.72      179.37     61.90 o 
   9   5 -17      629.44      787.63     83.30 o 
  -2   0 -16     1003.45      857.02    136.51 o 
   0   0 -16      438.67      394.35     67.96 o 
   2   0 -16      909.06      765.52     81.87 o 
   4   0 -16     1743.37     2132.57    147.26 o 
   6   0 -16      148.79      193.74     54.14 o 
   8   0 -16     1695.30     1881.14     93.35 o 
  10   0 -16     1499.54     1421.09     88.14 o 
  16   0 -16     2071.76     1597.19    193.09 o 
  -3   1 -16      685.30     1033.62    167.65 o 
  -1   1 -16      593.11      652.83    199.18 o 
   1   1 -16      296.94      224.28     47.19 o 
   3   1 -16     1698.07     1715.64     69.77 o 
   5   1 -16     1077.48     1065.58     60.97 o 
   7   1 -16      619.70      613.75     60.50 o 
   9   1 -16     1303.66     1424.43     71.39 o 
  11   1 -16     1143.42      981.55    169.75 o 
  13   1 -16      277.07      252.38    145.12 o 
  15   1 -16      613.11      925.19    199.96 o 
  -2   2 -16       97.11       70.20     73.40 o 
   0   2 -16      324.68      234.80     47.70 o 
   2   2 -16      208.54      225.83     45.41 o 
   4   2 -16      157.09      145.65     33.53 o 
   6   2 -16      456.01      552.39     50.01 o 
   8   2 -16      303.56      261.12     48.84 o 
  10   2 -16       52.55       84.92     67.95 o 
  12   2 -16       56.90      171.15     63.78 o 
  14   2 -16      117.67       49.71    141.01 o 
  16   2 -16      153.30      140.62     87.17 o 
  -1   3 -16      165.55      169.75    117.93 o 
   1   3 -16      130.14      151.67     40.25 o 
   3   3 -16      860.53      826.96     64.19 o 
   5   3 -16      283.00      277.41     42.76 o 
   7   3 -16      130.42      161.08     34.37 o 
   9   3 -16      557.56      591.04    206.49 o 
  11   3 -16      920.01      950.03    112.40 o 
  13   3 -16      100.90      168.02     79.42 o 
  15   3 -16      689.55      567.63    124.38 o 
   0   4 -16      332.48      222.72     51.22 o 
   2   4 -16     1367.08     1312.43     76.42 o 
   4   4 -16     1370.26     1428.54    144.23 o 
   6   4 -16      987.39     1019.37     99.79 o 
   8   4 -16      357.25      304.94     46.47 o 
  10   4 -16     2163.90     2071.97    141.01 o 
  12   4 -16     1065.85     1268.16    153.07 o 
  14   4 -16      752.60      709.56    155.18 o 
   1   5 -16     1301.91     1225.37     76.20 o 
   3   5 -16     1227.41     1133.48    145.45 o 
   5   5 -16     1698.91     2050.96    112.52 o 
   7   5 -16      728.10      714.29    166.53 o 
   9   5 -16     1230.52     1431.61    138.46 o 
  11   5 -16      799.27      654.61     99.88 o 
  13   5 -16      817.93     1083.70    186.35 o 
   2   6 -16      511.05      520.72     90.54 o 
   4   6 -16      378.15      433.94     97.11 o 
   6   6 -16      544.06      656.67     84.38 o 
   8   6 -16      744.27      888.06    101.11 o 
  10   6 -16      240.34      226.68     62.32 o 
  -5   1 -15     1139.17      958.69    124.83 o 
  -3   1 -15      669.75      756.12    112.02 o 
  -1   1 -15     1104.43     1095.74     62.61 o 
   1   1 -15      350.46      493.47     59.28 o 
   3   1 -15     1775.24     1549.40     82.67 o 
   5   1 -15      200.30      171.76     33.86 o 
   7   1 -15      212.48      168.22     29.61 o 
   9   1 -15      543.47      512.93     57.94 o 
  11   1 -15      367.56      380.08     39.86 o 
  15   1 -15      391.08      432.98    129.45 o 
  17   1 -15      551.80      227.52    140.10 o 
  -4   2 -15     2431.72     2437.81    153.59 o 
  -2   2 -15     2003.10     2001.75    168.52 o 
   0   2 -15      691.66      658.19     97.18 o 
   2   2 -15     2213.23     2296.41     89.36 o 
   4   2 -15     3366.06     3569.26    118.73 o 
   6   2 -15      702.14      859.29     50.65 o 
   8   2 -15     2613.64     2453.57     71.22 o 
  10   2 -15     2531.84     2355.30     71.42 o 
  12   2 -15      489.12      528.20    100.25 o 
  14   2 -15      509.14      431.70    127.50 o 
  16   2 -15     1342.53     1206.93    164.58 o 
  -3   3 -15     1830.12     2087.80    208.85 o 
  -1   3 -15      435.93      426.13     54.98 o 
   1   3 -15     1562.14     1511.83     86.68 o 
   3   3 -15     1662.13     1880.81     82.07 o 
   5   3 -15     1982.34     1991.86     92.39 o 
   7   3 -15     1437.38     1298.32     60.48 o 
   9   3 -15     1545.17     1641.42    117.05 o 
  11   3 -15     1711.39     1513.60    215.66 o 
  13   3 -15      612.52      702.30    146.84 o 
  15   3 -15     1230.75     1126.87    163.93 o 
  -4   4 -15      191.76       42.28     67.79 o 
  -2   4 -15      502.68      597.44     80.06 o 
   0   4 -15      506.54      521.22    103.68 o 
   2   4 -15      197.04      229.64     46.19 o 
   4   4 -15      398.44      397.17     54.02 o 
   6   4 -15     1372.91     1473.52     62.44 o 
   8   4 -15      313.08      275.10     51.67 o 
  10   4 -15      500.22      408.85    100.72 o 
  12   4 -15      414.04      384.16     88.84 o 
  14   4 -15      452.60      300.96    121.61 o 
  16   4 -15       35.45      146.14    117.97 o 
  -1   5 -15      113.29      174.17     63.49 o 
   1   5 -15      110.69      151.39     57.78 o 
   3   5 -15      556.63      480.01     94.10 o 
   5   5 -15      296.54      261.87     43.01 o 
   7   5 -15      187.05      213.89     48.20 o 
   9   5 -15        9.92       25.86    103.07 o 
  11   5 -15      191.75      156.11     56.91 o 
  13   5 -15       47.17      163.52    144.95 o 
  15   5 -15      549.36      431.04    158.25 o 
   0   6 -15      420.36      535.59    225.50 o 
   2   6 -15     1874.91     1969.08    105.72 o 
   4   6 -15     1623.63     1542.39    102.41 o 
   6   6 -15      612.55      723.95     88.38 o 
   8   6 -15      688.89      554.18    158.72 o 
  10   6 -15     1581.27     1818.04    159.32 o 
  12   6 -15      596.25      738.78    158.16 o 
   1   7 -15     1304.71     1151.45    110.90 o 
   3   7 -15     1193.88     1448.30    193.50 o 
   5   7 -15     1438.31     1283.67     97.49 o 
   7   7 -15     1167.54     1313.80    106.87 o 
   9   7 -15     1169.78     1131.12     92.43 o 
  11   7 -15     1035.65     1083.21    111.55 o 
   6   8 -15      781.94      725.65    109.67 o 
   8   8 -15      431.45      597.25    118.82 o 
  -6   0 -14     2401.81     2279.41    206.25 o 
  -2   0 -14     1554.89     1489.15     84.02 o 
   0   0 -14     4400.45     3743.84    254.69 o 
   2   0 -14     3510.44     4497.56    230.63 o 
   4   0 -14     4111.10     4549.39    120.71 o 
   6   0 -14      615.36      874.45     80.01 o 
   8   0 -14     3689.43     3233.43    121.40 o 
  10   0 -14     1986.11     2159.04    227.08 o 
  -7   1 -14      992.56      929.10    119.21 o 
  -5   1 -14     1826.56     1837.21    137.81 o 
  -3   1 -14     1736.71     1992.93    180.20 o 
  -1   1 -14      953.87      853.06     49.42 o 
   1   1 -14     2089.46     2259.18     75.18 o 
   3   1 -14     2721.02     2702.21     87.35 o 
   5   1 -14     1636.82     1539.06     58.53 o 
   7   1 -14     2081.81     2398.29     86.70 o 
   9   1 -14     1808.13     1574.16     56.94 o 
  11   1 -14      960.97      953.25    104.50 o 
  13   1 -14      192.19      218.18     86.17 o 
  15   1 -14      958.49      651.63    111.62 o 
  17   1 -14      495.19      570.06    160.26 o 
  -6   2 -14       43.83      249.73    124.21 o 
  -4   2 -14      262.93      360.93    120.47 o 
  -2   2 -14       82.05       77.75     28.45 o 
   0   2 -14      335.71      252.60     46.63 o 
   2   2 -14       54.75       85.66     48.77 o 
   4   2 -14      800.26      781.29     52.11 o 
   6   2 -14      608.01      708.98     46.92 o 
   8   2 -14      241.17      216.69     33.11 o 
  10   2 -14      167.48      157.00     28.51 o 
  12   2 -14      210.43      137.10     81.51 o 
  16   2 -14       98.55      122.35    131.02 o 
  18   2 -14       87.67      117.45    135.27 o 
  -5   3 -14     1807.07     1355.60    178.74 o 
  -3   3 -14     1888.68     1975.00    122.54 o 
  -1   3 -14      477.10      611.79     65.09 o 
   1   3 -14     1633.56     1575.94     76.66 o 
   3   3 -14     3008.94     2935.32     88.48 o 
   5   3 -14      702.33      709.04     60.46 o 
   7   3 -14     1083.83     1096.72     48.59 o 
   9   3 -14      928.41      777.08     65.41 o 
  11   3 -14      750.77      677.13     84.94 o 
  15   3 -14      644.94      549.49    126.48 o 
  17   3 -14      417.09      463.32    134.57 o 
  -6   4 -14     2156.61     1728.09    184.50 o 
  -4   4 -14     2981.98     2961.20    464.64 o 
  -2   4 -14     1997.80     2036.13    106.80 o 
   0   4 -14     1729.88     1800.84     88.18 o 
   2   4 -14     5291.96     5283.68    121.47 o 
   4   4 -14     1424.52     1465.56     75.22 o 
   6   4 -14     1613.44     1788.25     88.62 o 
   8   4 -14     1983.42     1802.46    116.09 o 
  10   4 -14     2903.65     2965.37    170.58 o 
  14   4 -14     1014.25      915.97    137.62 o 
  16   4 -14     1838.75     1661.06    208.90 o 
  -5   5 -14     1331.30     1062.70    175.03 o 
  -3   5 -14     1329.10     1414.75    116.94 o 
  -1   5 -14     1338.76     1209.37     92.70 o 
   1   5 -14     1344.51     1519.75     94.36 o 
   3   5 -14     2516.39     2530.13    154.00 o 
   5   5 -14     1430.16     1449.19     73.62 o 
   7   5 -14     1675.53     1957.07     88.66 o 
   9   5 -14     2146.64     1944.17    122.20 o 
  11   5 -14     1620.29     2149.77    184.70 o 
  13   5 -14      662.23      672.92    143.76 o 
  15   5 -14      955.87      840.31    130.32 o 
  -4   6 -14      108.89      102.27    123.35 o 
  -2   6 -14      700.40      760.43     85.66 o 
   0   6 -14      247.04      257.77     55.27 o 
   2   6 -14      385.01      363.21     58.88 o 
   4   6 -14      637.59      701.12     70.18 o 
   6   6 -14      908.24      966.10    196.75 o 
   8   6 -14      434.38      616.44     78.40 o 
  10   6 -14      212.12      265.73     64.58 o 
  12   6 -14      793.22      900.12    154.09 o 
  14   6 -14      705.56      770.06    149.24 o 
  -1   7 -14       18.58      135.81     86.26 o 
   1   7 -14      276.74      163.97     62.44 o 
   3   7 -14     1120.97     1072.25    136.90 o 
   5   7 -14      417.80      486.08    110.57 o 
   7   7 -14       93.49      178.38     67.25 o 
   9   7 -14      412.79      375.60     63.79 o 
  11   7 -14      392.12      316.93     90.87 o 
  13   7 -14      198.79      344.63    109.88 o 
   0   8 -14      825.72     1004.63    150.82 o 
   2   8 -14     1112.35      951.17    120.44 o 
   4   8 -14     1034.06     1053.00     98.46 o 
   6   8 -14      412.71      315.61     73.05 o 
   8   8 -14     1121.37     1295.33    113.56 o 
  10   8 -14      929.47     1001.29    123.74 o 
   5   9 -14     1379.83     1632.66    176.52 o 
  -9   1 -13       73.14       62.29    168.14 o 
  -7   1 -13     2364.63     2572.10    148.44 o 
  -5   1 -13     2511.44     2137.12    185.43 o 
  -3   1 -13     2373.04     2253.69     58.87 o 
  -1   1 -13     2658.89     2916.92     77.13 o 
   1   1 -13     4432.47     4807.78    250.60 o 
   3   1 -13     1675.55     1819.78    113.22 o 
   5   1 -13     3017.78     3306.41    124.41 o 
   7   1 -13     3514.65     3586.15    108.44 o 
   9   1 -13     4368.32     4178.53     83.06 o 
  11   1 -13     1004.20      994.92    122.53 o 
  13   1 -13      978.77      988.04    148.13 o 
  17   1 -13      931.02     1146.37    185.59 o 
  19   1 -13       25.95       20.63     97.43 o 
  -8   2 -13     1329.35     1262.46    109.23 o 
  -6   2 -13     4356.51     4279.02    238.35 o 
  -4   2 -13     3627.86     3314.52    142.25 o 
  -2   2 -13     3473.63     3390.25    156.50 o 
   0   2 -13     4843.20     4744.62    114.25 o 
   2   2 -13     9222.33     9490.95    275.60 o 
   4   2 -13     7782.12     8541.41    215.45 o 
   6   2 -13     3117.17     3216.22     92.22 o 
   8   2 -13     6916.40     7482.62    118.83 o 
  10   2 -13     3085.53     2855.21    101.70 o 
  12   2 -13     1758.96     1908.01    178.60 o 
  14   2 -13     2253.64     2545.86    205.63 o 
  18   2 -13      312.75      394.97    120.97 o 
  -7   3 -13      660.63      556.57    120.10 o 
  -5   3 -13     2551.99     2858.69    256.21 o 
  -3   3 -13      963.66      945.49     99.59 o 
  -1   3 -13     1970.26     1753.87     88.64 o 
   1   3 -13     2556.66     2412.76     79.52 o 
   3   3 -13     4204.20     4334.84    148.82 o 
   5   3 -13      981.31     1157.92     63.37 o 
   7   3 -13     4021.11     4138.99     78.68 o 
   9   3 -13     2975.60     2924.72     81.30 o 
  11   3 -13     2565.90     2448.27    120.75 o 
  17   3 -13      443.39      205.79     97.27 o 
  19   3 -13      360.75      277.80    107.48 o 
  -6   4 -13       38.67       12.19    159.08 o 
  -4   4 -13      175.62      147.13     65.70 o 
  -2   4 -13       72.45       94.86     60.52 o 
   0   4 -13       70.77      139.03     58.55 o 
   2   4 -13      104.30       70.03     39.77 o 
   4   4 -13      379.58      548.31     84.91 o 
   6   4 -13      339.10      305.27     65.76 o 
   8   4 -13      355.02      449.78     30.33 o 
  10   4 -13       53.74      113.55     85.48 o 
  12   4 -13      286.51      581.02    131.99 o 
  16   4 -13      214.44      211.49     85.80 o 
  18   4 -13       98.44      158.81    137.66 o 
  -7   5 -13      390.36       88.77     80.00 o 
  -5   5 -13     2190.65     2235.65    133.65 o 
  -3   5 -13      264.42      383.79     73.52 o 
  -1   5 -13      812.51      730.17     81.96 o 
   1   5 -13     1742.87     1602.20     74.57 o 
   3   5 -13     2026.14     2001.85     93.38 o 
   5   5 -13      333.06      307.52     40.93 o 
   7   5 -13     1054.50     1109.17     48.46 o 
   9   5 -13     1178.23     1326.08     86.79 o 
  11   5 -13     1280.76     1286.20    105.03 o 
  15   5 -13     1078.50     1446.63    163.91 o 
  17   5 -13      227.24       56.94    144.12 o 
  -4   6 -13     1705.74     1787.09    105.27 o 
  -2   6 -13      741.86      871.15     79.79 o 
   0   6 -13     2253.50     1926.39    139.04 o 
   2   6 -13     3851.29     4064.75    117.65 o 
   4   6 -13     1571.14     1537.55     75.59 o 
   6   6 -13     1095.13      935.71     73.03 o 
   8   6 -13     2805.80     3174.56    163.75 o 
  10   6 -13     1195.68     1239.55    116.17 o 
  12   6 -13      192.23      276.12     91.17 o 
  14   6 -13     1059.41     1051.97    161.54 o 
  16   6 -13     1063.42     1123.75    176.66 o 
  -3   7 -13     1072.64     1245.63     98.48 o 
  -1   7 -13      590.03      590.89     73.87 o 
   1   7 -13     1359.58     1510.24    121.74 o 
   3   7 -13     1336.00     1199.81     85.52 o 
   5   7 -13     1107.01     1108.34    159.74 o 
   7   7 -13     1211.00     1123.04    159.67 o 
   9   7 -13     1087.78     1183.26    169.01 o 
  11   7 -13     1186.44     1675.61    200.49 o 
  13   7 -13     1926.98     1866.03    198.96 o 
  15   7 -13      561.24      678.63    159.14 o 
  -2   8 -13      577.31      637.67    104.21 o 
   0   8 -13      252.03      234.51     89.62 o 
   2   8 -13       77.15      107.28     71.67 o 
   4   8 -13      683.63      516.24    139.01 o 
   6   8 -13      528.25      507.30    107.66 o 
   8   8 -13       15.94      100.85     78.19 o 
  10   8 -13      445.89      637.26    102.67 o 
  12   8 -13      558.69      592.98    143.81 o 
   1   9 -13      374.24      393.18    128.04 o 
   3   9 -13      172.75      349.61    108.86 o 
   5   9 -13       83.98       59.10     65.59 o 
   7   9 -13      153.10      228.56     68.14 o 
   9   9 -13      547.12      565.91     88.06 o 
 -10   0 -12     1539.13     1454.14    196.76 o 
  -8   0 -12     1555.85     1497.77    200.50 o 
  -6   0 -12     5609.84     5610.70    276.60 o 
  -4   0 -12     3304.55     2965.22    193.25 o 
  -2   0 -12     6710.59     7374.77    422.27 o 
   0   0 -12     7657.73     8305.93    528.43 o 
   2   0 -12    16701.98    17922.41    298.91 o 
   4   0 -12     3476.35     3443.38    234.30 o 
   6   0 -12     9559.09    10318.33    231.20 o 
   8   0 -12    10458.28    11210.15    477.15 o 
  10   0 -12     5988.71     6440.80    262.57 o 
  20   0 -12     1086.79      826.04    136.57 o 
  -9   1 -12      728.81      601.41     92.17 o 
  -5   1 -12     1624.55     1846.57    135.83 o 
  -3   1 -12     1361.80     1399.86     48.35 o 
  -1   1 -12     3786.67     3885.46     78.04 o 
   1   1 -12     3196.98     3033.38    100.13 o 
   3   1 -12     3025.40     2814.41     77.05 o 
   5   1 -12     1082.93     1181.35     57.78 o 
   7   1 -12     4894.94     4673.76     81.72 o 
   9   1 -12     4645.26     4468.26    203.71 o 
  15   1 -12     2845.82     2911.42    195.49 o 
  19   1 -12      547.24      581.16    138.85 o 
 -10   2 -12       39.97      137.98    141.06 o 
  -8   2 -12      302.75      326.65     83.40 o 
  -6   2 -12       94.30      118.17     73.18 o 
  -4   2 -12       81.85      195.09     53.59 o 
  -2   2 -12       63.34       96.01     31.42 o 
   0   2 -12     1613.25     1511.27     74.78 o 
   2   2 -12     1487.15     1475.34     71.79 o 
   4   2 -12       15.55       70.04     56.86 o 
   6   2 -12      156.64      148.46     26.23 o 
   8   2 -12      273.21      284.22     29.45 o 
  10   2 -12      168.70      298.59     55.31 o 
  12   2 -12      324.84      172.50     79.72 o 
  14   2 -12      115.71       38.74    130.29 o 
  18   2 -12      100.20       22.27     94.17 o 
  20   2 -12        8.55       78.69    102.18 o 
  -9   3 -12      193.74      243.20     89.27 o 
  -7   3 -12      790.51      665.13    179.55 o 
  -5   3 -12     1376.42     1243.69    220.42 o 
  -3   3 -12      714.15      663.89     78.66 o 
  -1   3 -12     2383.14     2375.11     94.05 o 
   1   3 -12     2940.58     3159.00     89.68 o 
   3   3 -12     4270.51     4007.82     97.69 o 
   5   3 -12      665.29      799.27     55.26 o 
   7   3 -12     5711.50     5408.28     84.96 o 
   9   3 -12     5976.61     6487.00    163.74 o 
  11   3 -12      820.49      739.84     72.69 o 
  13   3 -12     1802.49     1767.21    149.93 o 
  15   3 -12     2156.78     1930.97    165.96 o 
  17   3 -12      771.38     1038.73    160.84 o 
  19   3 -12      487.66      358.26    120.78 o 
  -8   4 -12     1682.78     2063.62    150.09 o 
  -6   4 -12     2698.95     3108.92    272.77 o 
  -4   4 -12     3011.24     2910.40    284.96 o 
  -2   4 -12      967.08      788.15     85.29 o 
   0   4 -12     9131.58     8894.94    181.91 o 
   2   4 -12     3376.34     3464.04     94.60 o 
   4   4 -12     4567.88     4898.22    105.51 o 
   6   4 -12     4927.26     5179.80     95.30 o 
   8   4 -12     9290.38     9273.75    230.07 o 
  10   4 -12     1987.71     1937.82    107.37 o 
  12   4 -12     2331.34     2516.36    181.98 o 
  14   4 -12     3465.94     3988.73    260.70 o 
  16   4 -12     2126.01     2265.75    184.40 o 
  18   4 -12      487.76      348.00    106.23 o 
  -7   5 -12     1628.24     1313.49    179.51 o 
  -5   5 -12     2128.25     1975.27    125.25 o 
  -3   5 -12     1507.76     1688.80    102.38 o 
  -1   5 -12     1794.77     1892.05    105.13 o 
   1   5 -12     2308.89     2016.55     81.45 o 
   3   5 -12     1803.80     2067.67     90.67 o 
   5   5 -12     2490.33     2452.06    126.87 o 
   7   5 -12     2510.35     2557.52     61.04 o 
   9   5 -12     1477.51     1530.38    134.20 o 
  11   5 -12      925.31     1228.36    170.92 o 
  13   5 -12     1793.63     1700.85    158.24 o 
  15   5 -12     1023.87      981.90    142.90 o 
  17   5 -12      593.98     1138.89    179.10 o 
  -6   6 -12      217.41      348.20    130.57 o 
  -4   6 -12      145.94      203.73     70.99 o 
  -2   6 -12     1233.91     1134.46    109.33 o 
   0   6 -12      247.11      235.33     52.69 o 
   2   6 -12      159.35      139.14     33.94 o 
   4   6 -12       77.98      139.17     48.07 o 
   6   6 -12      599.81      459.41     67.36 o 
   8   6 -12      105.57      172.42     60.64 o 
  10   6 -12      315.24      394.86    201.74 o 
  14   6 -12      152.30      321.38    137.99 o 
  16   6 -12      271.53      340.30    100.54 o 
  -5   7 -12      398.99      337.02     73.32 o 
  -3   7 -12        0.49       48.71     73.14 o 
  -1   7 -12      246.81      217.58     75.36 o 
   1   7 -12      999.87     1015.81     68.93 o 
   3   7 -12      737.41      759.74     53.10 o 
   5   7 -12      349.50      355.63     74.17 o 
   7   7 -12     1150.27     1114.36     77.07 o 
   9   7 -12      475.52      563.36     82.01 o 
  13   7 -12      407.80      443.17    126.52 o 
  15   7 -12      499.89      591.92    131.41 o 
  -4   8 -12      492.86      426.54     65.89 o 
  -2   8 -12      700.13      694.49     67.19 o 
   0   8 -12     1294.63     1133.76    114.33 o 
   2   8 -12     1971.29     1818.71    171.78 o 
   4   8 -12      429.62      430.75    100.66 o 
   6   8 -12     1710.27     1997.75    174.49 o 
   8   8 -12     1762.59     1796.15    194.22 o 
  10   8 -12     1158.22     1225.26    118.71 o 
  12   8 -12      805.59      748.91    140.82 o 
  14   8 -12      799.61      761.70    156.68 o 
  -1   9 -12      698.88      727.30    108.24 o 
   1   9 -12      752.39      797.89    145.96 o 
   3   9 -12     1296.37     1438.79    135.45 o 
   5   9 -12     1396.97     1296.41    122.64 o 
   7   9 -12      386.64      435.49     81.45 o 
   9   9 -12      442.67      457.41     92.33 o 
  11   9 -12      610.02      656.61    151.00 o 
   2  10 -12      146.46      155.03     77.43 o 
   4  10 -12     1015.34     1085.18    130.09 o 
   6  10 -12      315.34      357.84    234.62 o 
   8  10 -12      106.38       83.40    104.84 o 
 -11   1 -11      160.64      488.43    424.45 o 
  -9   1 -11      495.56      566.06    100.77 o 
  -7   1 -11      973.65     1029.39    104.42 o 
  -5   1 -11     2606.57     2945.57    136.96 o 
  -3   1 -11      308.23      334.09     32.12 o 
  -1   1 -11     8989.90     9616.26    236.73 o 
   1   1 -11     4165.31     3846.75    102.04 o 
   3   1 -11     4499.74     5141.52     99.73 o 
   5   1 -11     2260.49     2563.55     64.13 o 
   7   1 -11    10027.55     9874.60    132.65 o 
   9   1 -11      646.17      661.51     57.95 o 
  17   1 -11      463.18      204.89     80.22 o 
  19   1 -11      537.94      913.29    151.74 o 
 -10   2 -11      443.75      518.94    106.10 o 
  -8   2 -11     1452.20     1203.89    144.69 o 
  -6   2 -11     2896.08     2940.96    167.24 o 
  -4   2 -11     2481.94     2406.18    154.59 o 
  -2   2 -11     1063.60      835.89     52.42 o 
   0   2 -11     8070.31     8496.59    185.71 o 
   2   2 -11     2721.74     2800.05    114.15 o 
   4   2 -11     3306.41     3226.25     83.31 o 
   6   2 -11    10528.94    11423.53    149.84 o 
   8   2 -11     8443.67     8150.53    122.10 o 
  10   2 -11     2799.97     2548.45     97.34 o 
  12   2 -11     3340.88     3407.77    200.92 o 
  14   2 -11     6652.07     6695.44    266.88 o 
  16   2 -11     2219.71     2822.76    212.84 o 
  18   2 -11     1326.81     1294.07    148.86 o 
  20   2 -11     2715.73     2650.70    213.72 o 
 -11   3 -11      942.42      760.46    161.11 o 
  -9   3 -11      625.67      672.33    100.27 o 
  -7   3 -11     1813.94     1708.70    166.76 o 
  -5   3 -11      809.73     1093.39    304.89 o 
  -3   3 -11     4314.32     4129.06    276.68 o 
  -1   3 -11     1807.19     1899.05     79.62 o 
   1   3 -11     7417.38     7465.50    124.01 o 
   3   3 -11      369.04      289.71     36.93 o 
   5   3 -11     7428.34     7634.48    343.34 o 
   7   3 -11     2400.12     2494.16     60.00 o 
   9   3 -11     4601.37     4249.98    112.10 o 
  11   3 -11      909.23      654.49     94.66 o 
  13   3 -11     3983.42     4173.91    229.82 o 
  15   3 -11     1512.66     1443.23    159.48 o 
  19   3 -11      485.82      443.14    125.43 o 
 -10   4 -11      516.25      477.05    173.83 o 
  -8   4 -11      989.83     1173.88    122.75 o 
  -6   4 -11      281.64      294.39     75.44 o 
  -4   4 -11      240.65      186.16     59.33 o 
  -2   4 -11     1962.96     2053.02    125.87 o 
   0   4 -11      470.71      462.81     46.60 o 
   2   4 -11      407.42      226.12     35.84 o 
   4   4 -11     1498.51     1581.23     63.74 o 
   6   4 -11      659.03      492.35     31.84 o 
   8   4 -11       40.33       39.15     72.95 o 
  10   4 -11       11.18       76.73     77.53 o 
  12   4 -11      474.36      586.27    109.60 o 
  14   4 -11        4.54      115.11    119.59 o 
  18   4 -11       32.51       51.05     89.81 o 
  -9   5 -11       17.81       68.99    104.93 o 
  -7   5 -11      574.02      645.07     93.81 o 
  -5   5 -11      135.28      199.24     69.71 o 
  -3   5 -11      613.58      479.28     66.89 o 
  -1   5 -11     2275.38     2129.57     75.50 o 
   1   5 -11     4290.26     4045.19     96.13 o 
   3   5 -11      152.10      196.73     45.45 o 
   5   5 -11     2445.99     2112.63    102.87 o 
   7   5 -11     2179.59     2221.18    183.48 o 
   9   5 -11     1017.47     1069.24    149.24 o 
  11   5 -11     1215.42     1843.06    172.84 o 
  13   5 -11     2342.80     2065.62    166.64 o 
  17   5 -11      254.71       87.89     70.78 o 
  19   5 -11      359.01      430.49    138.24 o 
  -8   6 -11     1924.77     1643.68    187.97 o 
  -6   6 -11     1793.90     1904.84    191.85 o 
  -4   6 -11      882.99      823.03     77.50 o 
  -2   6 -11     1808.37     2001.39     97.69 o 
   0   6 -11     3556.45     3477.55    108.58 o 
   2   6 -11     2102.53     2102.57     79.19 o 
   4   6 -11     2468.09     2585.42     75.03 o 
   6   6 -11     3155.64     3072.57     75.16 o 
   8   6 -11     3223.00     3193.48    228.47 o 
  10   6 -11     1345.77     1275.50    119.55 o 
  12   6 -11     1649.84     1636.70    167.21 o 
  16   6 -11      826.56      786.09    145.37 o 
  18   6 -11      557.14      736.90    161.58 o 
  -7   7 -11     1241.13     1228.86     99.88 o 
  -5   7 -11     2728.42     2622.44    112.10 o 
  -3   7 -11     1536.09     1434.35    143.56 o 
  -1   7 -11     3545.97     3612.24    287.87 o 
   1   7 -11     1349.00     1295.17    122.03 o 
   3   7 -11     3167.33     3033.25    131.38 o 
   5   7 -11     2482.27     2637.83     80.12 o 
   7   7 -11     2720.97     2918.76    156.24 o 
   9   7 -11     2177.75     2176.34    120.23 o 
  11   7 -11     2042.88     1951.83    165.55 o 
  13   7 -11      936.01     1182.92    177.33 o 
  15   7 -11      909.05     1291.34    163.15 o 
  17   7 -11      477.98      349.84    120.41 o 
  -6   8 -11      262.25      387.33     72.22 o 
  -4   8 -11      787.99      939.21     86.62 o 
  -2   8 -11     1207.49     1259.05    105.52 o 
   0   8 -11      287.21      255.05     54.78 o 
   2   8 -11      795.94      811.58    134.46 o 
   4   8 -11      944.63     1113.99     90.67 o 
   6   8 -11      428.59      578.05     70.52 o 
   8   8 -11       58.61      182.44    102.18 o 
  12   8 -11      196.63      562.22    136.76 o 
  14   8 -11       22.66       35.95    150.08 o 
  -3   9 -11      119.29      226.75    112.38 o 
  -1   9 -11      373.59      434.18    244.22 o 
   1   9 -11       92.71       36.67    143.49 o 
   3   9 -11       96.64      113.98    113.02 o 
   5   9 -11      157.11      216.91     93.12 o 
   7   9 -11      545.06      593.70     96.39 o 
   9   9 -11      248.22      287.53     88.63 o 
  11   9 -11       61.64      123.74    142.61 o 
  13   9 -11      167.00      153.44     79.90 o 
  -2  10 -11      391.40      241.23     79.89 o 
   0  10 -11      775.77      765.80    111.07 o 
   2  10 -11     1081.02     1436.08    279.53 o 
   4  10 -11      532.74      529.93     97.80 o 
   6  10 -11      585.78      752.52    216.84 o 
   8  10 -11      688.93     1234.69    197.45 o 
  10  10 -11      500.10      526.80    154.42 o 
   3  11 -11      736.58     1304.70    198.50 o 
   5  11 -11     1253.87     1518.50    187.81 o 
 -12   0 -10     2395.22     2057.21    210.39 o 
 -10   0 -10      310.83      644.12    144.15 o 
  -8   0 -10     3725.27     3511.47    210.62 o 
  -6   0 -10     4484.97     4616.06    224.67 o 
  -4   0 -10     2330.91     2524.27    180.50 o 
  -2   0 -10     8114.26     7366.67    167.35 o 
   0   0 -10    19724.75    21577.40    381.93 o 
   2   0 -10      285.05      122.13     67.24 o 
   4   0 -10     4695.73     4813.07    129.62 o 
   6   0 -10     8423.40     9475.25    259.11 o 
   8   0 -10    10184.56    10183.77    216.88 o 
  20   0 -10     2122.21     2341.91    198.00 o 
 -11   1 -10      529.39      440.19     92.72 o 
  -9   1 -10     1230.56     1150.80     96.46 o 
  -7   1 -10     1716.09     1727.73    249.42 o 
  -5   1 -10     1123.81     1199.56     97.80 o 
  -3   1 -10      648.34      706.30     37.00 o 
  -1   1 -10     3126.44     3086.51     93.26 o 
   1   1 -10     3129.72     3260.02     91.64 o 
   3   1 -10      822.95      907.63     47.07 o 
   5   1 -10     5464.66     5451.79     94.74 o 
   7   1 -10     4482.08     4532.24     83.08 o 
   9   1 -10     1183.81     1090.16     73.79 o 
  17   1 -10     1396.30     1143.97    138.83 o 
  21   1 -10     1066.96     1265.15    165.24 o 
 -12   2 -10       59.71      157.93    101.08 o 
 -10   2 -10      941.16      989.32    171.37 o 
  -8   2 -10        7.79      109.36     85.21 o 
  -6   2 -10      272.94      233.99    127.47 o 
  -4   2 -10      925.69      955.14     94.25 o 
  -2   2 -10     2171.39     2232.59    172.96 o 
   0   2 -10      267.89      320.76     62.13 o 
   2   2 -10     2239.41     2425.17     70.16 o 
   4   2 -10      786.48      756.86     54.67 o 
   6   2 -10     2067.08     2104.10     54.71 o 
   8   2 -10       62.07       42.39     22.31 o 
  10   2 -10     2970.92     2870.84    156.44 o 
  12   2 -10      275.14      218.77     69.86 o 
  14   2 -10     1104.13      643.92    113.79 o 
  16   2 -10        9.94      101.01    121.88 o 
  18   2 -10      430.25      446.66    136.33 o 
  20   2 -10      102.21       96.75    131.63 o 
 -11   3 -10      142.48      165.45     77.66 o 
  -9   3 -10      147.11      202.60     86.45 o 
  -7   3 -10     1693.12     1574.99    112.08 o 
  -5   3 -10     1595.23     1446.86    106.64 o 
  -3   3 -10      392.17      322.74     80.59 o 
  -1   3 -10      391.57      354.92     62.41 o 
   1   3 -10      931.95      958.74     49.83 o 
   3   3 -10       74.60       68.55     48.63 o 
   5   3 -10     3124.58     3164.98     98.99 o 
   7   3 -10     3113.11     2955.98    110.09 o 
   9   3 -10      235.01      289.04     49.34 o 
  11   3 -10     1685.70     1772.45    159.17 o 
  13   3 -10     1307.70     1246.63    109.84 o 
  15   3 -10     1405.95     1455.60    144.50 o 
  17   3 -10      363.51      314.96    105.71 o 
  19   3 -10     1718.88     1936.40    195.99 o 
 -10   4 -10     1237.15     1479.14    132.29 o 
  -8   4 -10     1382.34     1396.23    160.92 o 
  -6   4 -10     3646.75     3720.72    299.77 o 
  -4   4 -10      903.07     1001.90    193.61 o 
  -2   4 -10     4031.24     4198.91    106.99 o 
   0   4 -10     3455.92     3461.11     83.48 o 
   2   4 -10     3183.31     3331.89     79.86 o 
   4   4 -10     1016.81     1106.36     51.08 o 
   6   4 -10     9891.02     9925.68    150.76 o 
   8   4 -10     1200.60     1397.03     83.02 o 
  10   4 -10     4089.80     4226.37    241.77 o 
  12   4 -10     3970.56     3761.81    212.21 o 
  14   4 -10     4194.10     3788.80    205.38 o 
  16   4 -10      547.35      700.01    124.71 o 
  18   4 -10     1177.19     1630.64    174.31 o 
  20   4 -10     1125.14      989.80    154.12 o 
 -11   5 -10     1453.30     1363.52    179.22 o 
  -9   5 -10     1788.79     1849.49    108.94 o 
  -7   5 -10     1914.97     1729.05    410.76 o 
  -5   5 -10     2478.85     2798.55    131.57 o 
  -3   5 -10     3869.31     3853.57    169.38 o 
  -1   5 -10     3659.54     3674.57     91.61 o 
   1   5 -10     5263.19     5352.44    130.66 o 
   3   5 -10     3198.09     2986.59     83.42 o 
   5   5 -10     4891.88     5064.36     97.41 o 
   7   5 -10     3553.77     3985.71    114.84 o 
   9   5 -10     3753.13     3506.30    165.26 o 
  11   5 -10     2253.88     2614.24    187.23 o 
  13   5 -10     3100.73     3015.36    195.33 o 
  15   5 -10     1611.73     2031.52    174.72 o 
  17   5 -10      736.37      976.51    150.38 o 
  19   5 -10      746.80      961.00    153.38 o 
 -10   6 -10      283.95      282.40     79.50 o 
  -8   6 -10      985.61     1169.25    115.57 o 
  -6   6 -10      276.88      327.06     72.80 o 
  -4   6 -10     1886.52     2095.73     98.09 o 
  -2   6 -10      780.16      764.97     64.37 o 
   0   6 -10      763.15      726.15     94.61 o 
   2   6 -10     1471.96     1480.35     62.45 o 
   4   6 -10     2581.63     2669.17    102.96 o 
   6   6 -10      273.04      293.86     47.63 o 
   8   6 -10     1395.53     1270.46    152.39 o 
  10   6 -10     1093.37     1168.43    147.65 o 
  12   6 -10      991.01      969.38    138.21 o 
  14   6 -10       70.97      162.56    135.11 o 
  16   6 -10      587.56      647.18    137.33 o 
  18   6 -10      260.49      150.39    124.20 o 
  -9   7 -10      116.09      132.27     66.11 o 
  -7   7 -10      476.23      587.96     82.59 o 
  -5   7 -10       98.66      138.45     95.33 o 
  -3   7 -10       49.20      156.51     73.04 o 
  -1   7 -10      270.74      312.32     58.79 o 
   1   7 -10      718.70      640.21     52.90 o 
   3   7 -10      238.62      195.99     45.02 o 
   5   7 -10     1186.07     1234.24     95.11 o 
   7   7 -10      694.03      891.71     91.17 o 
   9   7 -10       49.00       70.64     77.89 o 
  11   7 -10      929.58     1098.59    145.71 o 
  15   7 -10      109.93       89.92     75.71 o 
  17   7 -10       61.93      139.20    144.81 o 
  -8   8 -10     1499.46     1392.73    111.99 o 
  -6   8 -10     1593.73     1621.59    100.54 o 
  -4   8 -10     1488.15     1485.07     95.67 o 
  -2   8 -10      921.72     1038.50     74.73 o 
   0   8 -10     2655.23     2380.02     80.92 o 
   2   8 -10     1583.48     1366.04     87.93 o 
   4   8 -10     1580.21     1589.81     81.97 o 
   6   8 -10     3423.31     3288.07    121.94 o 
   8   8 -10     3412.23     2952.33    243.34 o 
  10   8 -10      868.11      705.31    117.31 o 
  12   8 -10     2054.82     2184.88    183.06 o 
  14   8 -10      579.17     1113.55    183.31 o 
  16   8 -10      510.69      398.30    126.56 o 
  -5   9 -10      928.89      775.94     90.29 o 
  -3   9 -10     1740.59     1847.93    102.01 o 
  -1   9 -10     1912.90     2255.13    148.78 o 
   1   9 -10     1815.52     1841.95    180.93 o 
   3   9 -10     2708.92     3473.89    215.43 o 
   5   9 -10     1501.41     1523.22    123.95 o 
   9   9 -10     1373.13     1674.25    176.98 o 
  11   9 -10     1072.76     1205.16    198.30 o 
  13   9 -10      687.36     1179.81    173.30 o 
  -4  10 -10      835.70     1036.19    120.20 o 
  -2  10 -10      794.20      894.12    166.00 o 
   0  10 -10      139.56      214.36    127.01 o 
   2  10 -10     1253.57     1594.42    195.15 o 
   4  10 -10     1082.27     1014.63    159.75 o 
   6  10 -10      852.53     1171.66    181.55 o 
  10  10 -10     1357.50     1169.50    170.49 o 
  12  10 -10       31.61      121.71    116.48 o 
  -1  11 -10      245.56      187.18     55.53 o 
   1  11 -10       95.53       96.43     73.75 o 
   3  11 -10       19.59       95.05    105.46 o 
   5  11 -10      322.86      339.41    105.73 o 
 -13   1  -9     1085.79      925.21    189.06 o 
 -11   1  -9      687.13      725.35    149.49 o 
  -9   1  -9     2180.60     1940.38    116.37 o 
  -7   1  -9     3802.69     3975.08    153.87 o 
  -5   1  -9     1735.77     2239.47    117.98 o 
  -3   1  -9     6663.66     6697.96    131.55 o 
  -1   1  -9     4740.12     4955.31    103.69 o 
   1   1  -9     1210.13     1511.67     65.05 o 
   3   1  -9      154.18       79.62     33.65 o 
   5   1  -9     3424.15     3003.88     90.19 o 
   7   1  -9     1119.44     1333.69     65.61 o 
   9   1  -9      847.12      938.88     90.53 o 
  17   1  -9      649.87      907.97    126.94 o 
  19   1  -9      898.78      781.54    132.93 o 
  21   1  -9      738.16      590.72    130.53 o 
 -12   2  -9     1669.73     1728.13    136.27 o 
 -10   2  -9     1345.75     1570.61    216.30 o 
  -8   2  -9     5656.41     6091.67    290.29 o 
  -6   2  -9     3607.88     3665.87    144.43 o 
  -4   2  -9      629.28      771.50     78.38 o 
  -2   2  -9     8804.88     8719.62    164.46 o 
   0   2  -9     8484.12     8787.36    153.63 o 
   2   2  -9     3910.95     3996.54     82.60 o 
   4   2  -9     2028.17     2060.95     67.55 o 
   6   2  -9     7123.96     6927.00    109.27 o 
   8   2  -9     1692.05     1721.74    108.03 o 
  10   2  -9      438.74      346.05     95.34 o 
  12   2  -9     5336.48     5664.25    247.46 o 
  14   2  -9     3346.97     3023.38    182.35 o 
  16   2  -9     2392.46     2487.43    197.00 o 
  18   2  -9     2103.10     2018.29    178.38 o 
  20   2  -9     2689.26     2122.14    171.65 o 
 -13   3  -9     1453.76     1339.64    113.45 o 
 -11   3  -9      642.58      731.80    117.41 o 
  -9   3  -9     2259.36     2427.50    132.03 o 
  -7   3  -9     2259.32     2304.99    131.95 o 
  -5   3  -9     3991.24     4176.46    218.52 o 
  -3   3  -9     1332.73     1323.53    160.23 o 
  -1   3  -9    11046.79    11451.86    205.80 o 
   1   3  -9     3350.44     3059.08     73.76 o 
   3   3  -9     4915.05     4771.89     93.10 o 
   5   3  -9     3441.48     3427.76     72.55 o 
   7   3  -9     8724.05     9005.98     93.72 o 
   9   3  -9      404.25      448.53     66.12 o 
  11   3  -9     3762.01     3531.04    183.55 o 
  13   3  -9     1574.90     1652.34    142.92 o 
  15   3  -9     1634.20     1431.97    134.72 o 
  17   3  -9      941.76      938.96    126.62 o 
 -12   4  -9      265.41      233.90     86.52 o 
 -10   4  -9      314.25      193.36     84.38 o 
  -8   4  -9      399.69      512.81     91.73 o 
  -6   4  -9     1595.52     1548.82     69.32 o 
  -4   4  -9     1780.81     1932.43    114.70 o 
  -2   4  -9      920.81     1031.78     80.69 o 
   0   4  -9     2804.92     2557.08     66.91 o 
   2   4  -9     2457.50     2570.23     67.47 o 
   4   4  -9     2040.10     1884.80     58.68 o 
   6   4  -9      589.61      515.44     26.75 o 
   8   4  -9     1635.57     1730.73     76.05 o 
  10   4  -9     1736.83     1404.64    103.77 o 
  12   4  -9      572.04      500.37     88.26 o 
  14   4  -9      366.58      330.33     97.62 o 
  16   4  -9      205.91      273.58     98.72 o 
  20   4  -9        2.02       81.42     74.60 o 
 -11   5  -9      200.69      253.46    103.15 o 
  -9   5  -9     1055.02     1159.49    148.00 o 
  -7   5  -9     2737.23     2549.17    211.43 o 
  -5   5  -9     1721.07     1708.69    106.09 o 
  -3   5  -9      109.78      108.59     57.77 o 
  -1   5  -9     4292.90     4347.63    123.64 o 
   1   5  -9     2573.48     2468.03     72.36 o 
   3   5  -9      430.55      383.74     43.90 o 
   5   5  -9      157.87      240.99     49.14 o 
   7   5  -9     2160.92     2057.57    122.02 o 
   9   5  -9        1.79       64.02     49.94 o 
  11   5  -9     1706.68     1981.20    163.04 o 
  13   5  -9      560.62      581.49     99.78 o 
  15   5  -9        5.11       51.68     91.60 o 
  19   5  -9      698.78      824.40    136.72 o 
 -10   6  -9      963.49     1528.32    206.82 o 
  -8   6  -9     2035.50     2280.44    138.45 o 
  -6   6  -9     3176.72     3139.60     94.21 o 
  -4   6  -9     1311.81     1548.66     94.00 o 
  -2   6  -9     5457.80     5510.97    205.31 o 
   0   6  -9     3015.84     3207.20    100.16 o 
   2   6  -9     2963.09     2963.37     81.52 o 
   4   6  -9     2928.96     2978.71    106.63 o 
   6   6  -9     3960.38     3830.71    160.97 o 
   8   6  -9     2417.68     2504.05    113.75 o 
  10   6  -9     3025.07     3141.57    199.32 o 
  12   6  -9     4320.12     4039.14    236.02 o 
  14   6  -9     2200.52     2405.98    188.76 o 
  18   6  -9     1287.05     1160.76    150.50 o 
  -9   7  -9     1514.78     1413.56    164.07 o 
  -7   7  -9     2937.40     3059.58    386.93 o 
  -5   7  -9     1987.48     1989.65     63.74 o 
  -3   7  -9     5033.54     4846.93    106.67 o 
  -1   7  -9     1731.92     1616.12     95.25 o 
   1   7  -9     6784.90     6999.67    231.12 o 
   3   7  -9     2748.48     2704.14    151.75 o 
   5   7  -9     5738.00     5566.41    132.33 o 
   7   7  -9     5909.55     6159.24    199.68 o 
   9   7  -9     3051.76     2743.53    172.24 o 
  11   7  -9     2793.71     3230.67    214.90 o 
  13   7  -9     1949.21     2395.11    188.29 o 
  17   7  -9     1524.53     1653.03    185.86 o 
  -8   8  -9      271.25      116.53     49.54 o 
  -6   8  -9      980.36     1020.15     62.42 o 
  -4   8  -9     2059.18     2029.55    143.25 o 
  -2   8  -9      458.03      510.57     85.93 o 
   0   8  -9     1353.91     1407.88     57.63 o 
   2   8  -9     1536.50     1468.00     75.71 o 
   4   8  -9      754.07      825.69     50.74 o 
   6   8  -9      854.97      974.47    178.98 o 
   8   8  -9     1536.21     1699.16    352.55 o 
  10   8  -9     1876.39     1681.08    163.22 o 
  14   8  -9      387.26      388.43    119.49 o 
  16   8  -9      897.17     1000.91    145.95 o 
  -7   9  -9      373.86      404.18     56.23 o 
  -5   9  -9      666.25      786.34     80.67 o 
  -3   9  -9      289.54      246.80     47.45 o 
  -1   9  -9       68.32      138.82     37.93 o 
   1   9  -9      272.24      220.46     39.16 o 
   3   9  -9      302.22      258.93    108.29 o 
   5   9  -9      572.54      551.99     94.16 o 
   7   9  -9      352.73      372.53     78.77 o 
  11   9  -9      333.69      151.95     94.58 o 
  13   9  -9      274.61      295.72    152.38 o 
  15   9  -9       63.27      168.73     88.92 o 
  -6  10  -9      371.34      355.96     63.27 o 
  -4  10  -9      607.37      763.18    104.50 o 
  -2  10  -9     1079.87     1043.38    134.48 o 
   0  10  -9     1309.55     1289.38     90.92 o 
   2  10  -9      581.50      618.00    145.43 o 
   4  10  -9     1191.86     1693.76    183.11 o 
   6  10  -9     1486.62     1622.85    190.62 o 
  12  10  -9     1331.48     1351.38    181.81 o 
  -3  11  -9     1105.41     1139.41    101.98 o 
  -1  11  -9     1141.82     1155.46    231.18 o 
   1  11  -9     1145.38     1295.67    118.52 o 
   3  11  -9     1817.33     2431.36    400.72 o 
   5  11  -9      867.60     1018.37    164.28 o 
 -14   0  -8     2533.63     2799.85    218.46 o 
 -10   0  -8     8922.69     8307.43    321.12 o 
  -8   0  -8    12773.49    14047.17    441.44 o 
  -6   0  -8    10820.46    10795.08    283.84 o 
  -4   0  -8     7559.83     7772.23    292.16 o 
  -2   0  -8    24897.15    25050.44    370.60 o 
   0   0  -8    15371.00    15825.97    343.73 o 
   2   0  -8     4697.35     4700.38    168.96 o 
   4   0  -8    12820.27    13141.74    517.05 o 
   6   0  -8    28704.02    28894.45    396.91 o 
   8   0  -8     6331.02     6103.34    169.41 o 
  20   0  -8     1277.10     1594.49    169.35 o 
 -13   1  -8     1333.30     1242.75    229.27 o 
 -11   1  -8     1591.17     1782.51    137.51 o 
  -9   1  -8     3475.95     3367.43    140.82 o 
  -7   1  -8     2202.81     2611.09    228.19 o 
  -5   1  -8     1184.20     1142.36     92.56 o 
  -3   1  -8     6307.45     6358.36    106.80 o 
  -1   1  -8     9838.07     9907.95    130.32 o 
   1   1  -8     3486.13     3301.73     75.61 o 
   3   1  -8     8901.78     8897.50    137.25 o 
   5   1  -8     5831.38     5792.79    127.76 o 
   7   1  -8     6859.11     6426.20     89.34 o 
  17   1  -8     1401.04     1474.49    151.05 o 
  19   1  -8     1148.17     1237.14    161.17 o 
 -14   2  -8       28.27      174.68    115.26 o 
 -10   2  -8       13.81      123.94     73.95 o 
  -8   2  -8      212.57      167.72     60.43 o 
  -6   2  -8      118.07       97.89     59.20 o 
  -4   2  -8     1799.26     1575.05     96.87 o 
  -2   2  -8      264.77      225.88     31.96 o 
   0   2  -8      802.19      793.98     46.80 o 
   2   2  -8      740.40      851.36     40.79 o 
   4   2  -8     1580.36     1624.72     49.98 o 
   6   2  -8      910.71      764.62     32.43 o 
   8   2  -8     5705.35     5604.67    127.93 o 
  10   2  -8     1116.26     1053.53    123.31 o 
  12   2  -8      530.81      395.83     75.04 o 
  14   2  -8      219.97      142.04    113.38 o 
  16   2  -8      830.18      961.35    127.23 o 
  18   2  -8      144.53      257.58    113.95 o 
  20   2  -8       52.43       29.71    119.08 o 
 -13   3  -8      452.98      556.75    176.15 o 
 -11   3  -8      360.25      587.45    200.17 o 
  -9   3  -8     2534.51     2664.15    131.28 o 
  -7   3  -8     3141.42     3309.01    144.17 o 
  -5   3  -8      476.43      654.38     83.01 o 
  -3   3  -8     3414.28     3308.43    152.22 o 
  -1   3  -8     6835.68     6672.67    171.68 o 
   1   3  -8     2934.89     3073.24     69.92 o 
   3   3  -8     2969.83     2917.34    128.04 o 
   5   3  -8     3496.24     3640.79     78.01 o 
   7   3  -8     1884.65     1870.10     70.99 o 
   9   3  -8      284.81      189.23     68.48 o 
  11   3  -8     1529.75     1437.27    125.81 o 
  13   3  -8     3487.33     3165.54    181.06 o 
  15   3  -8      199.40      259.13     97.21 o 
  17   3  -8      409.52      549.86    117.99 o 
  19   3  -8      658.58      710.89    128.27 o 
 -12   4  -8     1009.17      880.06    101.99 o 
 -10   4  -8     3281.70     3037.45    149.96 o 
  -8   4  -8     7762.54     8444.75    243.81 o 
  -6   4  -8     2728.69     2774.38     79.38 o 
  -4   4  -8     6019.79     5961.32    218.63 o 
  -2   4  -8     3767.89     3708.46    125.74 o 
   0   4  -8    11451.41    11431.27    185.86 o 
   2   4  -8     1818.55     1724.47     56.21 o 
   4   4  -8    11380.83    11520.00    148.56 o 
   6   4  -8     6327.30     6525.42    137.40 o 
   8   4  -8     5698.60     5538.79    153.22 o 
  10   4  -8      526.50      362.70     75.92 o 
  12   4  -8     7010.99     6751.37    243.41 o 
  14   4  -8      548.53      807.16    115.99 o 
  16   4  -8     1659.36     1495.27    151.56 o 
  18   4  -8     1719.46     1957.28    180.59 o 
  20   4  -8      887.84      913.84    132.82 o 
 -13   5  -8     1063.81     1002.57    111.20 o 
 -11   5  -8      407.62      515.53    146.06 o 
  -9   5  -8     2522.56     2493.12    128.51 o 
  -7   5  -8     3550.25     3670.83    103.89 o 
  -5   5  -8     2425.41     2074.67    110.87 o 
  -3   5  -8     3190.19     3190.02    117.26 o 
  -1   5  -8     7015.17     6731.69    259.59 o 
   1   5  -8     3377.52     3340.05     92.86 o 
   3   5  -8     5624.08     5575.01    104.63 o 
   5   5  -8     4590.90     4838.64    122.69 o 
   7   5  -8     8100.27     7831.39    222.05 o 
   9   5  -8     5637.70     5204.36    204.75 o 
  11   5  -8     3871.87     4263.43    204.89 o 
  13   5  -8     1889.26     1761.47    143.47 o 
  15   5  -8     2411.33     2357.32    181.88 o 
  17   5  -8     1576.56     2093.86    170.89 o 
  19   5  -8      919.31     1140.06    176.27 o 
 -12   6  -8      241.74      301.31     76.31 o 
 -10   6  -8      110.04      146.52    127.18 o 
  -8   6  -8      273.24      228.96     41.04 o 
  -6   6  -8     1958.19     2196.59     68.57 o 
  -4   6  -8       13.89       51.35     54.44 o 
  -2   6  -8     1294.57     1602.96    128.53 o 
   0   6  -8      705.52      648.53     48.37 o 
   2   6  -8     4720.16     5120.07     89.30 o 
   4   6  -8       25.16       86.25     26.54 o 
   6   6  -8     1952.53     1932.86    109.23 o 
   8   6  -8      852.18      961.76    201.03 o 
  10   6  -8     2115.97     2273.31    170.96 o 
  12   6  -8      315.68      120.58     67.57 o 
  14   6  -8     1893.96     2098.19    174.00 o 
  16   6  -8     1097.63     1194.44    150.69 o 
  18   6  -8      253.34      375.65    128.17 o 
 -11   7  -8       66.79      102.63     67.59 o 
  -9   7  -8      835.16      951.20    224.37 o 
  -7   7  -8      694.79      697.16     62.24 o 
  -5   7  -8      530.48      528.28     43.06 o 
  -3   7  -8      798.06      783.10     53.18 o 
  -1   7  -8     3720.02     3542.95     85.64 o 
   1   7  -8      177.41      159.40     41.24 o 
   3   7  -8      975.83      798.48     48.62 o 
   5   7  -8      324.39      331.85     30.79 o 
   7   7  -8      156.86      188.63     76.48 o 
   9   7  -8       17.10       70.65    133.32 o 
  11   7  -8      473.30      452.32    121.76 o 
  13   7  -8      443.17      309.02     82.26 o 
  17   7  -8      280.04      307.82    123.36 o 
 -10   8  -8      943.30     1122.90    114.27 o 
  -8   8  -8     1482.71     1444.11     71.60 o 
  -6   8  -8     1521.89     1470.12    117.66 o 
  -4   8  -8      811.38      871.43     70.80 o 
  -2   8  -8     4026.05     4185.38    129.47 o 
   0   8  -8     1220.01     1266.55    113.68 o 
   2   8  -8     1839.18     1824.62     87.09 o 
   4   8  -8     2622.83     2731.91    116.04 o 
   6   8  -8     4447.47     4533.38    164.94 o 
   8   8  -8      844.70      825.19    107.71 o 
  10   8  -8     1844.34     1744.39    160.60 o 
  12   8  -8     2246.87     2057.70    181.60 o 
  14   8  -8     1130.22     1090.95    126.88 o 
  16   8  -8      371.57      278.70     96.95 o 
  -9   9  -8      350.23      271.58     62.76 o 
  -7   9  -8      971.26     1046.91    135.43 o 
  -5   9  -8     1236.14     1288.20    125.55 o 
  -3   9  -8     2358.67     2425.38     86.08 o 
  -1   9  -8     1814.24     1731.12     85.08 o 
   1   9  -8     2858.20     2863.45    172.20 o 
   3   9  -8     2879.28     2899.95     92.75 o 
   5   9  -8     3871.61     4088.94    190.46 o 
   7   9  -8     1975.53     2172.72    177.26 o 
   9   9  -8     3059.99     3880.86    238.11 o 
  13   9  -8     2257.54     2217.17    188.36 o 
  15   9  -8     1461.11     1099.46    159.44 o 
  -6  10  -8      871.24      965.46    152.51 o 
  -4  10  -8     1359.91     1286.14     92.53 o 
  -2  10  -8      121.37      139.37     52.62 o 
   0  10  -8     1303.58     1520.68     95.88 o 
   2  10  -8     1034.57     1157.70     83.70 o 
   4  10  -8      665.82      863.33     84.78 o 
  -5  11  -8       29.02      156.84     78.65 o 
  -3  11  -8      201.07      207.09     92.01 o 
  -1  11  -8      288.08      381.59     67.34 o 
   1  11  -8      192.51      149.81     51.79 o 
   3  11  -8      297.54      361.80     59.60 o 
   5  11  -8      363.99      336.06    165.26 o 
   0  12  -8      845.00      815.59    101.61 o 
   2  12  -8      278.88      223.93     81.67 o 
   4  12  -8      954.32     1091.87    117.85 o 
 -15   1  -7     1040.30     1106.73    224.07 o 
 -11   1  -7     3080.61     2834.59    165.41 o 
  -9   1  -7     5939.12     5989.24    184.94 o 
  -7   1  -7     4852.45     4864.74    163.53 o 
  -5   1  -7    10232.12    10042.10    277.60 o 
  -3   1  -7    13195.37    14231.69    209.00 o 
  -1   1  -7     9892.57     9476.87    135.44 o 
   1   1  -7     5508.95     5948.76     94.26 o 
   3   1  -7    11313.27    11469.43    200.38 o 
   5   1  -7    15756.79    16336.00    194.33 o 
   7   1  -7     7658.86     7509.00    191.72 o 
  15   1  -7      889.24     1010.39    118.51 o 
  17   1  -7      790.58      846.95    122.06 o 
  19   1  -7      773.92      681.38    112.42 o 
  21   1  -7      131.72      213.40     96.76 o 
 -14   2  -7     1588.07     1891.18    176.52 o 
 -12   2  -7     1227.12     1315.41    111.41 o 
 -10   2  -7     5710.54     5870.00    186.38 o 
  -8   2  -7     7383.50     7240.35    317.20 o 
  -6   2  -7     4118.78     4463.76    203.97 o 
  -4   2  -7     9515.84     9465.95    328.32 o 
  -2   2  -7    25199.94    25647.66    355.08 o 
   0   2  -7    17982.28    18034.70    269.81 o 
   2   2  -7     6926.14     6964.16    139.94 o 
   4   2  -7    32380.57    33226.70    461.19 o 
   6   2  -7    11357.51    11152.38    130.14 o 
   8   2  -7     6189.33     6069.85    223.61 o 
  10   2  -7     7494.92     7722.94    217.39 o 
  12   2  -7     9619.75     9959.92    265.94 o 
  14   2  -7     2836.41     2805.41    178.73 o 
  16   2  -7     1721.43     1686.88    159.07 o 
  18   2  -7     2656.54     2372.13    165.90 o 
  20   2  -7     1034.71     1049.96    148.79 o 
 -15   3  -7     1607.89     1626.17    145.36 o 
 -13   3  -7      757.52      889.15    117.17 o 
 -11   3  -7     2243.13     2214.91    118.54 o 
  -9   3  -7     4322.42     3856.77    141.34 o 
  -7   3  -7     2515.43     2500.38    167.05 o 
  -5   3  -7     2800.03     2571.72    108.42 o 
  -3   3  -7     5937.89     5649.65    143.07 o 
  -1   3  -7     7949.88     7960.13    127.69 o 
   1   3  -7     7257.32     7177.63    106.41 o 
   3   3  -7     3808.31     3744.31     68.05 o 
   5   3  -7    11531.06    10874.75    120.69 o 
   7   3  -7     3255.42     3100.07     87.19 o 
   9   3  -7     6986.31     7302.97    241.73 o 
  11   3  -7     1416.74     1329.73    119.58 o 
  13   3  -7     4286.98     4581.84    213.62 o 
  15   3  -7      593.30      662.91    107.70 o 
  17   3  -7     2502.12     2494.36    184.73 o 
  19   3  -7      864.87     1262.15    159.27 o 
 -14   4  -7       17.48       80.80     87.94 o 
 -12   4  -7      225.59      325.43     96.03 o 
 -10   4  -7       75.95      100.08    105.24 o 
  -8   4  -7      166.43      130.55     25.57 o 
  -6   4  -7       83.44       91.16     22.26 o 
  -4   4  -7      125.16      136.09     35.14 o 
  -2   4  -7       38.52       56.19     57.99 o 
   0   4  -7     2379.26     2607.67     64.76 o 
   2   4  -7     1748.28     1656.64     52.83 o 
   4   4  -7      538.32      530.24     54.48 o 
   6   4  -7     4006.58     4077.90    258.70 o 
   8   4  -7      875.64      909.89    110.61 o 
  10   4  -7      622.28      570.91    106.12 o 
  12   4  -7      635.91      441.01    105.56 o 
  14   4  -7      682.24      531.57     98.25 o 
  16   4  -7      438.51      874.82    143.80 o 
  18   4  -7       60.49       89.85     61.79 o 
 -13   5  -7      233.57      198.06     78.78 o 
 -11   5  -7     1076.67     1175.03    122.88 o 
  -9   5  -7     4341.94     4141.02     83.16 o 
  -7   5  -7     1171.08     1192.21     49.25 o 
  -5   5  -7     2140.76     2077.73     77.14 o 
  -3   5  -7     5195.77     5595.00    109.35 o 
  -1   5  -7     4271.89     4156.45     86.22 o 
   1   5  -7     2307.86     2405.18     59.28 o 
   3   5  -7      707.38      680.85     53.84 o 
   5   5  -7     8660.41     8573.90    175.00 o 
   7   5  -7     4307.53     4178.24    128.42 o 
   9   5  -7      550.98      495.16    109.31 o 
  11   5  -7     1061.06     1082.24    122.31 o 
  13   5  -7     1062.56     1475.88    162.53 o 
  15   5  -7      156.82      134.97     67.94 o 
  17   5  -7      623.93      750.82    150.75 o 
 -12   6  -7      481.90      541.68     96.82 o 
 -10   6  -7     2371.69     2599.56     91.48 o 
  -8   6  -7     4822.76     4929.10    125.22 o 
  -6   6  -7     1739.32     1676.14     91.81 o 
  -4   6  -7     6398.33     6276.39    109.07 o 
  -2   6  -7     5541.18     5653.67    112.66 o 
   0   6  -7     6941.96     6838.06    109.93 o 
   2   6  -7     1831.26     1966.01     71.65 o 
   4   6  -7    10825.74    10358.73    154.76 o 
   6   6  -7     4685.28     4713.46    134.59 o 
   8   6  -7     4791.43     4384.21    197.18 o 
  10   6  -7     2682.48     2376.81    170.38 o 
  12   6  -7     4035.07     3839.67    192.28 o 
  14   6  -7     1653.12     1481.01    147.79 o 
  16   6  -7     1214.40     1276.81    141.69 o 
  -9   7  -7     1042.42     1017.70     73.46 o 
  -7   7  -7     2789.81     2717.30    106.13 o 
  -5   7  -7     1997.38     1935.76    100.57 o 
  -3   7  -7     2566.47     2467.48     73.98 o 
  -1   7  -7     3426.12     3627.54    107.54 o 
   1   7  -7     1939.74     1921.87     79.73 o 
   3   7  -7     2853.55     2927.92     84.31 o 
   5   7  -7      939.44     1167.05     46.64 o 
   7   7  -7     3169.88     3056.67    124.43 o 
   9   7  -7     1976.18     2141.89    149.32 o 
  11   7  -7     2279.23     2266.57    155.89 o 
  13   7  -7     1612.33     1498.42    147.34 o 
  15   7  -7     1472.70     1700.32    161.70 o 
  17   7  -7      722.61      670.82    134.35 o 
 -10   8  -7      438.38      301.40     75.78 o 
  -8   8  -7      201.32      225.10     44.10 o 
  -6   8  -7     1271.74     1541.08     64.55 o 
  -4   8  -7      128.33      116.56     28.44 o 
  -2   8  -7      718.57      744.14     52.03 o 
   0   8  -7     1289.06     1217.27     47.11 o 
   2   8  -7     2227.20     2328.20     91.17 o 
   4   8  -7        9.94       54.88     46.11 o 
   6   8  -7      352.90      326.00     65.68 o 
   8   8  -7     1214.99     1231.70    135.35 o 
  10   8  -7      689.86      643.34    124.31 o 
  12   8  -7       50.98       87.11     71.15 o 
  14   8  -7     1203.18     1376.59    130.77 o 
  16   8  -7      586.24      625.95    122.63 o 
  -9   9  -7      119.09       79.98     39.62 o 
  -7   9  -7      455.66      377.08     60.62 o 
  -5   9  -7      454.08      414.71     59.93 o 
  -3   9  -7      283.42      426.31     74.54 o 
  -1   9  -7      321.11      418.66     44.39 o 
   1   9  -7      328.62      352.63     20.16 o 
   3   9  -7      255.29      158.97     36.08 o 
   5   9  -7      398.10      474.83     45.85 o 
   9   9  -7      475.62      330.60    115.74 o 
  11   9  -7     1602.48     1651.67    160.11 o 
  13   9  -7       65.76      153.65    131.72 o 
  15   9  -7      137.09      112.23    139.35 o 
  -8  10  -7      471.80      352.33     63.65 o 
  -6  10  -7      461.72      392.50     49.67 o 
  -4  10  -7      710.92      634.48     90.54 o 
  -2  10  -7     1464.38     1422.99    143.32 o 
   0  10  -7       73.04      138.91     57.96 o 
   2  10  -7     1934.34     1834.74     85.86 o 
   4  10  -7     2360.80     2801.61    366.34 o 
   6  10  -7     1341.64     1567.39    188.90 o 
  -5  11  -7     1519.41     1564.87    152.33 o 
  -3  11  -7     1207.46      973.95     88.79 o 
  -1  11  -7      683.20      959.87    110.05 o 
   1  11  -7     1382.46     1515.74    162.63 o 
   3  11  -7     1107.93     1175.29    163.05 o 
   5  11  -7     1342.53     1533.10    183.21 o 
   7  11  -7      945.68      990.53    164.07 o 
  -2  12  -7      133.85      141.85     53.17 o 
   0  12  -7      930.86      904.50     92.34 o 
   2  12  -7      641.99      633.07    100.98 o 
   4  12  -7      274.04      355.46    117.07 o 
   6  12  -7      241.74      186.96    114.06 o 
 -16   0  -6     1781.45     1744.49    196.50 o 
 -12   0  -6     3360.34     3193.46    194.20 o 
 -10   0  -6     9364.48     9315.11    407.26 o 
  -8   0  -6     9578.55     9591.17    315.34 o 
  -6   0  -6     9724.39     9687.36    268.63 o 
  -4   0  -6    32575.16    29917.34    481.24 o 
  -2   0  -6    12871.62    12138.58    171.95 o 
   0   0  -6    13534.79    12369.32    249.18 o 
   2   0  -6    28804.77    30361.72    677.34 o 
   4   0  -6    50356.52    49295.13    719.65 o 
   6   0  -6    19066.45    18360.95    338.22 o 
  12   0  -6     6955.95     6622.13    247.87 o 
  14   0  -6      707.87      716.57    115.29 o 
  20   0  -6     1200.92     1314.42    151.44 o 
 -15   1  -6      785.06      697.95     96.86 o 
 -13   1  -6     1020.06     1000.54    105.42 o 
 -11   1  -6     2505.83     2177.05    116.78 o 
  -9   1  -6     3805.51     3624.67    131.11 o 
  -7   1  -6     1482.21     1585.47     92.36 o 
  -5   1  -6     6136.82     6034.45    150.15 o 
  -3   1  -6    10122.62     9898.95    177.93 o 
  -1   1  -6    11212.84    10546.04    170.36 o 
   1   1  -6     8853.13     8376.53    115.17 o 
   3   1  -6    22087.32    22253.17    250.47 o 
   5   1  -6    21901.48    21714.25    266.41 o 
  13   1  -6     3432.59     3142.91    117.51 o 
  15   1  -6     2127.37     1949.68    206.39 o 
  17   1  -6     1702.48     1901.52    152.90 o 
  19   1  -6     1093.21     1118.58    126.35 o 
  21   1  -6      382.24      305.07    140.66 o 
 -16   2  -6       65.07      156.99    116.17 o 
 -14   2  -6       19.99      107.60    111.50 o 
 -12   2  -6      202.52      180.21     90.59 o 
 -10   2  -6        6.67       46.02     82.25 o 
  -8   2  -6     1619.76     1625.99     96.41 o 
  -6   2  -6     1598.72     1510.79    120.95 o 
  -4   2  -6     3517.21     3126.33    105.57 o 
  -2   2  -6       47.91       27.65     48.33 o 
   0   2  -6     2570.44     2871.08    119.66 o 
   2   2  -6     6496.47     7654.09    159.09 o 
   4   2  -6      294.94      158.08     32.79 o 
   6   2  -6      797.74      624.18     41.93 o 
   8   2  -6      825.45      698.29     86.60 o 
  10   2  -6      875.91      865.34     97.50 o 
  12   2  -6      392.76      442.42     64.74 o 
  14   2  -6      177.12       52.05     59.93 o 
  16   2  -6      370.62      241.97     74.36 o 
  18   2  -6      184.34      245.86     92.30 o 
  20   2  -6        6.84       97.83    131.03 o 
 -15   3  -6      174.38      321.78     79.93 o 
 -13   3  -6      291.39      301.94     94.70 o 
 -11   3  -6      722.93      611.11     97.15 o 
  -9   3  -6     2760.37     2812.17    147.77 o 
  -7   3  -6      265.33      310.79     42.08 o 
  -5   3  -6     5843.22     5696.08     87.99 o 
  -3   3  -6     8129.88     8471.96    150.36 o 
  -1   3  -6     8161.97     7998.54    118.49 o 
   1   3  -6     5535.15     5473.85     94.15 o 
   3   3  -6    12364.76    12822.19    147.04 o 
   5   3  -6     8309.07     8014.69    249.77 o 
   7   3  -6     3814.96     3339.72    211.82 o 
   9   3  -6     4975.79     4775.68    173.64 o 
  11   3  -6     5706.00     5387.87    232.92 o 
  13   3  -6     2190.70     2044.14     93.45 o 
  15   3  -6     1646.78     1714.06    248.27 o 
  17   3  -6     1482.37     1590.78    151.54 o 
  19   3  -6      848.80     1171.11    149.69 o 
  21   3  -6       52.41      175.76    108.19 o 
 -14   4  -6      624.30      518.65    134.63 o 
 -12   4  -6     1749.95     1760.28    125.11 o 
 -10   4  -6     6121.06     6189.90    142.45 o 
  -8   4  -6     5703.69     5673.06    155.90 o 
  -6   4  -6     6996.98     7301.28    117.37 o 
  -4   4  -6     6327.83     5940.04    107.11 o 
  -2   4  -6    23556.13    24501.90    294.89 o 
   0   4  -6    10012.35    10033.65    117.84 o 
   2   4  -6    11952.97    11547.52    128.69 o 
   4   4  -6    20835.19    20438.81    225.12 o 
   6   4  -6    10772.70    10339.00    167.91 o 
   8   4  -6     7376.00     7287.04    303.61 o 
  10   4  -6    13543.98    13503.17    439.79 o 
  12   4  -6     7318.80     7338.51    187.39 o 
  14   4  -6     2564.17     2506.33    179.70 o 
  16   4  -6     2247.02     2472.29    257.82 o 
  18   4  -6     3340.61     3305.97    178.03 o 
  20   4  -6      514.21      435.29    118.48 o 
 -15   5  -6     1180.17     1236.70    125.00 o 
 -11   5  -6     2331.96     2495.72    151.39 o 
  -9   5  -6     3295.77     3090.89    115.70 o 
  -7   5  -6     4487.82     4491.28     97.82 o 
  -5   5  -6     1348.74     1451.47     54.24 o 
  -3   5  -6     6904.44     6623.10    121.03 o 
  -1   5  -6     6456.67     6403.72    106.06 o 
   1   5  -6     8407.26     8537.18    129.70 o 
   3   5  -6     6788.66     6794.11     88.74 o 
   5   5  -6    11896.57    11582.05    151.28 o 
   7   5  -6     2426.76     2510.21    238.11 o 
   9   5  -6     6339.46     6345.88    230.60 o 
  11   5  -6     2469.13     2476.67    158.83 o 
  13   5  -6     2848.56     2915.50    110.78 o 
  15   5  -6     1707.12     1505.51    119.64 o 
  17   5  -6     1804.12     1904.62    162.65 o 
  19   5  -6      533.26     1017.03    176.34 o 
 -14   6  -6      368.09      349.84     84.92 o 
 -12   6  -6      310.92      273.10     71.67 o 
 -10   6  -6      364.50      475.86     55.38 o 
  -8   6  -6     1098.46     1116.20     57.03 o 
  -6   6  -6     1279.94     1367.61     52.61 o 
  -4   6  -6      300.67      225.99     42.00 o 
  -2   6  -6     1310.99     1472.68     54.98 o 
   0   6  -6     3623.80     3786.12     78.62 o 
   2   6  -6     1983.20     2061.23     71.67 o 
   4   6  -6     1552.57     1632.31     48.23 o 
   6   6  -6      689.67      820.80     81.64 o 
   8   6  -6     1934.27     1870.36    135.38 o 
  10   6  -6      127.85      208.61     90.04 o 
  12   6  -6      378.35      489.41     99.95 o 
  14   6  -6      665.84      730.00     63.95 o 
  16   6  -6      396.41      508.76    100.07 o 
  18   6  -6       90.08       96.10     65.69 o 
 -13   7  -6       11.03       69.27     80.24 o 
 -11   7  -6      649.49      707.36     64.29 o 
  -9   7  -6      313.62      274.32     76.33 o 
  -7   7  -6     1074.83     1092.03     51.85 o 
  -5   7  -6      206.07      176.24     29.48 o 
  -3   7  -6     6031.82     6172.05    214.55 o 
  -1   7  -6     1228.98     1066.10     51.67 o 
   1   7  -6     1551.26     1692.59    102.15 o 
   3   7  -6     4731.59     4840.56    128.87 o 
   5   7  -6     3737.63     3791.96    158.70 o 
   7   7  -6      488.41      551.97    110.64 o 
   9   7  -6      505.53      716.06    116.76 o 
  11   7  -6     1890.60     2127.40    171.20 o 
  13   7  -6      604.97      557.10     87.96 o 
  15   7  -6      131.78      155.45     73.27 o 
 -12   8  -6      529.40      634.77     79.69 o 
 -10   8  -6     1483.25     1284.15     95.70 o 
  -8   8  -6      739.00      844.24     80.27 o 
  -6   8  -6     1622.63     1720.94     62.71 o 
  -4   8  -6     3554.02     3611.03    104.97 o 
  -2   8  -6     2974.36     2840.57     77.62 o 
   0   8  -6      543.48      688.31     52.35 o 
   2   8  -6     1436.94     1494.44     62.11 o 
   4   8  -6     2398.78     2343.53     86.91 o 
   6   8  -6     2121.82     2451.94    122.78 o 
   8   8  -6      767.27      748.83    127.69 o 
  10   8  -6     2220.35     2038.10    169.68 o 
  12   8  -6     2199.30     2219.97    192.13 o 
  14   8  -6      289.54      480.42    117.50 o 
 -11   9  -6      519.28      601.97    150.26 o 
  -9   9  -6      937.47      967.67    128.59 o 
  -7   9  -6     1042.81     1083.14     67.49 o 
  -5   9  -6     3398.67     3670.27    107.36 o 
  -3   9  -6     1947.85     1781.49     72.46 o 
  -1   9  -6     4236.70     4317.92    108.36 o 
   1   9  -6     4580.69     4114.43    166.65 o 
   3   9  -6     3391.97     3713.23    163.13 o 
   5   9  -6     1379.64     1444.35     99.00 o 
   7   9  -6     2129.57     2207.91    171.24 o 
  15   9  -6     1907.32     2022.59    184.23 o 
  -8  10  -6      571.12      682.26     94.53 o 
  -6  10  -6     1406.77     1399.30     76.70 o 
  -4  10  -6      911.86      775.85     95.07 o 
  -2  10  -6      454.66      410.60     76.71 o 
   0  10  -6     1677.64     1888.31     78.72 o 
   2  10  -6     1105.27     1066.28     65.01 o 
   4  10  -6      222.33      354.25     67.63 o 
   6  10  -6     1383.15     1642.19    193.89 o 
   8  10  -6      834.12      781.54    148.61 o 
  -7  11  -6      215.26      274.18     62.33 o 
  -5  11  -6        6.81       65.31     93.88 o 
  -3  11  -6       19.64      118.42    119.00 o 
  -1  11  -6      145.92      192.70     63.60 o 
   1  11  -6      197.43      202.85     69.89 o 
   3  11  -6      345.20      371.68    112.56 o 
   7  11  -6      137.26      221.28    143.21 o 
  -4  12  -6      604.69      630.57     75.26 o 
  -2  12  -6      222.31      403.94     70.62 o 
   0  12  -6      211.14      167.23     49.06 o 
   2  12  -6      405.04      294.78     97.85 o 
   4  12  -6      223.25      496.32    147.94 o 
   6  12  -6      509.50      638.50    156.27 o 
   8  12  -6      170.79      228.38     89.91 o 
 -17   1  -5     1458.78     1335.05    231.67 o 
 -15   1  -5      222.59      263.74     97.85 o 
 -13   1  -5      703.41      671.82     97.23 o 
 -11   1  -5     2197.09     2219.31    120.08 o 
  -9   1  -5     4746.57     4844.59    200.99 o 
  -7   1  -5     3305.60     3150.45    341.65 o 
  -5   1  -5     3911.53     3539.66    161.93 o 
  -3   1  -5     6516.53     6287.96    130.58 o 
  -1   1  -5    10602.18    11159.08    210.80 o 
   1   1  -5     7747.17     8131.33    101.40 o 
   3   1  -5    11743.50    11029.84    214.51 o 
   5   1  -5    14747.15    14242.69    161.18 o 
   9   1  -5    14235.89    14141.98    294.96 o 
  11   1  -5     5832.63     5756.76    147.31 o 
  13   1  -5     2172.06     2170.05     96.20 o 
  15   1  -5     2877.00     2572.28    128.53 o 
  17   1  -5     2788.38     2558.57    156.70 o 
  19   1  -5      738.83      985.58    128.08 o 
  21   1  -5      330.74      306.72     66.79 o 
 -16   2  -5     1224.12     1658.01    159.51 o 
 -14   2  -5      394.32      386.82    117.95 o 
 -12   2  -5     1472.09     1568.74    112.78 o 
 -10   2  -5     3179.19     3317.66    143.66 o 
  -8   2  -5     4406.59     4259.75    150.99 o 
  -6   2  -5     3602.58     3687.61     55.53 o 
  -4   2  -5    23506.23    22641.56    265.86 o 
  -2   2  -5    21833.84    22006.94    217.11 o 
   0   2  -5    10943.21    10807.56    127.16 o 
   2   2  -5    40123.76    40262.49    420.23 o 
   4   2  -5    32843.51    32130.85    424.89 o 
   6   2  -5     4584.85     4351.49     94.41 o 
   8   2  -5    14149.50    14125.66    414.74 o 
  10   2  -5    15686.73    16191.01    294.68 o 
  12   2  -5     7655.00     7939.67    151.76 o 
  14   2  -5     3405.84     3323.68    197.35 o 
  16   2  -5     5779.38     6133.10    215.96 o 
  18   2  -5     2517.83     2368.98    167.05 o 
  20   2  -5      859.09      974.07    130.72 o 
 -15   3  -5     1447.05     1570.70    128.24 o 
 -13   3  -5      951.14      846.90    105.09 o 
 -11   3  -5     4312.40     4354.07     89.08 o 
  -9   3  -5     3645.74     3888.29     86.73 o 
  -7   3  -5     2702.58     2847.21     54.55 o 
  -5   3  -5     9145.21     9065.40    134.17 o 
  -3   3  -5     4649.77     4707.20     93.41 o 
  -1   3  -5     3990.81     3877.09     67.93 o 
   1   3  -5     3835.27     3734.72     73.98 o 
   3   3  -5    13594.38    13891.55    265.40 o 
   5   3  -5    19692.42    19518.37    248.87 o 
   7   3  -5     8847.41     9027.22    262.48 o 
   9   3  -5     8105.22     8275.82    263.49 o 
  11   3  -5     6730.01     6940.35    171.81 o 
  13   3  -5     2583.19     2610.63    145.75 o 
  15   3  -5     2356.09     2262.52    143.08 o 
  17   3  -5     2765.48     3121.10    180.52 o 
  19   3  -5      987.25      974.28    118.67 o 
  21   3  -5      632.03      227.91     66.28 o 
 -16   4  -5      101.41      277.54    111.91 o 
 -12   4  -5      529.40      504.09     41.81 o 
 -10   4  -5     1828.28     1927.74     67.53 o 
  -8   4  -5      989.63      914.72     49.02 o 
  -6   4  -5     2249.45     2169.42     54.34 o 
  -4   4  -5     2053.37     2267.06     69.30 o 
  -2   4  -5     2802.26     2931.95     75.28 o 
   0   4  -5     5387.20     5012.70     91.79 o 
   2   4  -5     1631.99     1468.28     76.36 o 
   4   4  -5      480.71      453.02     42.92 o 
   6   4  -5     2201.19     2026.01     85.30 o 
   8   4  -5      261.36      312.10     83.73 o 
  10   4  -5      108.79      123.68     47.17 o 
  12   4  -5      142.55      190.69     39.46 o 
  14   4  -5      261.78      323.64     84.84 o 
  16   4  -5       42.75       98.17     51.86 o 
  18   4  -5       46.66      185.42    106.40 o 
  20   4  -5        3.88      158.21    110.88 o 
 -15   5  -5      633.90      619.39     99.53 o 
 -13   5  -5       70.26      104.25    102.13 o 
 -11   5  -5     1328.00     1313.70     63.79 o 
  -9   5  -5      651.73      669.75     41.30 o 
  -7   5  -5      123.17      147.48     27.25 o 
  -5   5  -5     3856.21     4183.98     86.04 o 
  -3   5  -5     2171.64     2449.47     62.62 o 
  -1   5  -5      617.36      552.90     36.31 o 
   1   5  -5      683.87      685.44     61.88 o 
   3   5  -5    18225.07    18022.33    199.23 o 
   5   5  -5     5702.33     5264.85     97.74 o 
   7   5  -5    11204.09    10856.87    351.05 o 
   9   5  -5     1492.19     1310.13    115.29 o 
  11   5  -5     2866.18     3190.61    113.28 o 
  13   5  -5      509.85      533.61     57.57 o 
  15   5  -5     1276.49     1217.74    220.08 o 
  17   5  -5     1684.13     1946.50    145.27 o 
  19   5  -5      317.11      275.80     73.86 o 
 -14   6  -5      809.17      931.77    105.76 o 
 -12   6  -5     1086.60     1077.46     93.89 o 
 -10   6  -5     4390.58     4304.94    104.21 o 
  -8   6  -5     1842.20     1695.30     58.16 o 
  -6   6  -5     2116.16     2291.16     97.86 o 
  -4   6  -5     9048.43     9394.96    145.95 o 
  -2   6  -5    11559.45    11775.50    167.46 o 
   0   6  -5     2629.26     2722.48    107.12 o 
   2   6  -5    15782.80    15637.52    155.77 o 
   4   6  -5     7206.34     7487.62     91.25 o 
   6   6  -5     4041.57     3874.57    134.37 o 
   8   6  -5     2924.73     2920.92    155.83 o 
  10   6  -5     6674.66     7583.65    280.32 o 
  12   6  -5     2748.32     2630.58     96.62 o 
  14   6  -5     1666.81     1561.81     84.30 o 
  16   6  -5     1699.21     1497.81    139.71 o 
  18   6  -5      798.08      873.69    129.23 o 
 -13   7  -5     1241.18     1165.73    176.70 o 
 -11   7  -5     1403.42     1670.01    119.10 o 
  -9   7  -5     3052.47     3205.00     87.86 o 
  -7   7  -5     2104.97     2094.30     61.57 o 
  -5   7  -5     4373.36     4539.69     79.01 o 
  -3   7  -5     1867.99     2003.66     67.68 o 
  -1   7  -5     3487.29     3722.50    122.94 o 
   1   7  -5     3306.28     3165.60     61.59 o 
   3   7  -5     4015.07     3938.11     82.34 o 
   5   7  -5     5161.70     5036.16    125.29 o 
   7   7  -5     2609.99     2444.94    114.80 o 
   9   7  -5     1344.45     1445.29    131.39 o 
  11   7  -5     1146.29     1084.36    123.51 o 
  13   7  -5      845.08      868.64    181.41 o 
  15   7  -5     1317.63     1461.85    151.50 o 
  17   7  -5      998.02     1188.63    143.41 o 
 -12   8  -5      612.42      505.04    121.71 o 
 -10   8  -5       77.64      196.33     42.28 o 
  -8   8  -5     2072.87     2041.47    113.39 o 
  -6   8  -5     2271.97     2385.77    106.98 o 
  -4   8  -5      683.67      720.81     47.32 o 
  -2   8  -5      362.18      286.74     34.37 o 
   0   8  -5     5368.99     5395.43     99.13 o 
   2   8  -5     1220.54     1157.66     63.67 o 
   4   8  -5      209.66      354.25     77.27 o 
   6   8  -5     1273.50     1164.17    146.58 o 
   8   8  -5      883.64      716.47    136.18 o 
  10   8  -5       58.37      179.34    102.14 o 
  12   8  -5       46.03      123.59     86.14 o 
  14   8  -5      564.08      484.26    111.12 o 
 -11   9  -5      230.09      252.38     52.07 o 
  -9   9  -5      383.67      299.88     43.85 o 
  -7   9  -5       91.15      138.90     40.55 o 
  -5   9  -5      395.62      393.73     53.73 o 
  -3   9  -5      491.57      508.27     54.43 o 
  -1   9  -5      531.13      557.16     34.94 o 
   1   9  -5      796.39      801.33     30.74 o 
   3   9  -5     2017.31     2194.12     85.18 o 
   5   9  -5      589.88      469.68    115.05 o 
   7   9  -5        6.02      266.18    135.07 o 
 -10  10  -5      626.61      497.36     92.27 o 
  -8  10  -5      880.03      887.46     79.15 o 
  -6  10  -5      733.63      673.37     59.85 o 
  -4  10  -5     2074.87     2000.46    131.77 o 
  -2  10  -5     1421.63     1270.86     77.50 o 
   0  10  -5     2437.48     2372.94    113.20 o 
   2  10  -5     1483.31     1206.52     74.94 o 
   4  10  -5     2263.70     2268.35    105.00 o 
   6  10  -5      497.38      357.93    100.59 o 
   8  10  -5     1457.87     1787.46    191.79 o 
  -7  11  -5     2001.10     1824.61    189.43 o 
  -5  11  -5     1834.36     1733.75     87.91 o 
  -3  11  -5      861.10      912.33     60.21 o 
  -1  11  -5     2474.89     2565.89    156.29 o 
   1  11  -5     3167.99     2657.10    241.64 o 
   3  11  -5     1140.74     1210.67    140.33 o 
   9  11  -5      507.06      473.24    114.25 o 
  -6  12  -5      947.20     1119.28    107.09 o 
  -4  12  -5      141.31      128.72     57.38 o 
  -2  12  -5      374.46      512.30    127.98 o 
   0  12  -5      491.23      703.10    150.67 o 
   2  12  -5      454.22      491.59    136.45 o 
   4  12  -5      214.94      259.33     91.92 o 
   6  12  -5     1560.21     2065.88    217.65 o 
   8  12  -5      508.98      819.85    161.93 o 
  -1  13  -5      118.43      134.61     61.30 o 
   1  13  -5      102.90      131.72    104.59 o 
   3  13  -5       33.04       94.20    151.66 o 
 -16   0  -4     3143.47     3048.09    240.74 o 
 -14   0  -4      659.34      812.50    117.29 o 
 -12   0  -4     4462.28     3898.22    221.17 o 
 -10   0  -4     2712.25     2826.06    184.40 o 
  -8   0  -4    14120.37    14739.58    425.95 o 
  -6   0  -4    22635.53    22779.92    402.31 o 
  -4   0  -4    26658.56    25435.25    516.15 o 
  -2   0  -4     1468.06     1516.57     94.29 o 
   0   0  -4     9197.59     9503.73    174.93 o 
   8   0  -4    35973.74    36896.50    829.88 o 
  10   0  -4    16304.42    17136.04    324.51 o 
  12   0  -4     6013.88     5810.95    220.85 o 
  14   0  -4     6639.10     5561.48    209.62 o 
  18   0  -4     2749.15     2827.93    174.94 o 
  20   0  -4     1070.91     1309.03    149.29 o 
 -17   1  -4     1058.30     1120.50    155.89 o 
 -15   1  -4      656.37      671.86    149.79 o 
 -13   1  -4     1262.98     1159.15    112.05 o 
 -11   1  -4     2160.86     2222.61    124.32 o 
  -9   1  -4     2799.61     2756.74    146.87 o 
  -7   1  -4     3111.97     3132.18    117.60 o 
  -5   1  -4     7804.23     7854.87    177.29 o 
  -3   1  -4     7104.09     6986.35    227.32 o 
  -1   1  -4     1536.44     1548.75     43.42 o 
   1   1  -4     7489.90     6973.94     99.65 o 
   3   1  -4     8341.05     9198.27    136.80 o 
   7   1  -4    10062.66     9954.48    228.86 o 
   9   1  -4    17267.94    17734.04    331.50 o 
  11   1  -4     6873.11     6560.87    144.65 o 
  13   1  -4     1814.26     1892.06     74.82 o 
  15   1  -4     2752.33     2717.50    158.63 o 
  17   1  -4     1922.76     1635.58    134.33 o 
  19   1  -4      390.07      317.67     83.17 o 
 -16   2  -4      170.81      131.73     61.72 o 
 -14   2  -4      121.48      153.54     83.03 o 
 -12   2  -4       63.88       46.00    100.74 o 
 -10   2  -4      951.52      917.17     64.88 o 
  -8   2  -4     2888.81     2988.28     73.37 o 
  -6   2  -4     7308.34     6757.96     81.66 o 
  -4   2  -4     2875.53     2459.26    111.25 o 
  -2   2  -4     1244.20     1576.04     38.81 o 
   0   2  -4      484.16      387.73     24.71 o 
   2   2  -4     3481.91     3490.26     76.52 o 
   4   2  -4      586.59      454.32     34.16 o 
   6   2  -4       95.35      128.37     74.85 o 
   8   2  -4      226.15      234.33     34.29 o 
  10   2  -4       59.92      115.50     29.23 o 
  12   2  -4      153.47      194.59     36.82 o 
  14   2  -4      868.11      979.77     81.69 o 
  16   2  -4      248.00      402.13     87.44 o 
  18   2  -4      275.20      423.11     94.37 o 
  20   2  -4       18.78       80.79    113.36 o 
 -17   3  -4      639.25      606.40    132.74 o 
 -15   3  -4       90.28      179.30     60.67 o 
 -13   3  -4       39.64       44.62     17.49 o 
 -11   3  -4     1108.06     1043.88     47.43 o 
  -9   3  -4      959.45      964.88     49.30 o 
  -7   3  -4       89.39       53.00     25.85 o 
  -5   3  -4     1168.18     1196.83     44.07 o 
  -3   3  -4     1080.25     1099.10     44.13 o 
  -1   3  -4      384.35      440.22     36.48 o 
   1   3  -4     6293.00     6391.52     72.34 o 
   3   3  -4     6044.78     6271.80     73.15 o 
   5   3  -4     1390.01     1151.36     52.08 o 
   7   3  -4     7626.72     7954.56    174.89 o 
   9   3  -4     5331.09     4964.11    106.43 o 
  11   3  -4     1390.95     1341.13     99.26 o 
  13   3  -4     1286.32     1608.64    127.57 o 
  15   3  -4     2956.04     2928.40    202.45 o 
  17   3  -4     2475.07     2538.33    153.67 o 
  19   3  -4      250.43      283.48     89.86 o 
 -16   4  -4     1461.88     1516.13    144.71 o 
 -14   4  -4     1245.03     1240.30    161.30 o 
 -12   4  -4     3257.00     3489.57    100.73 o 
 -10   4  -4     9718.61     9798.56    233.50 o 
  -8   4  -4      173.35      189.89     38.22 o 
  -6   4  -4     6895.20     6851.53    134.16 o 
  -4   4  -4    13602.00    13814.78    172.44 o 
  -2   4  -4     2364.03     2248.50     60.53 o 
   0   4  -4    21100.20    20452.69    202.95 o 
   2   4  -4    17785.71    17890.90    169.71 o 
   4   4  -4    14450.02    14459.17    142.56 o 
   6   4  -4    10323.18    10086.80    232.50 o 
   8   4  -4    16324.05    16823.24    388.91 o 
  10   4  -4    10231.32    10479.90    193.16 o 
  12   4  -4     4276.61     4207.79    117.25 o 
  14   4  -4     2498.90     2639.12    161.27 o 
  16   4  -4     6779.17     6756.85    229.27 o 
  18   4  -4     2911.95     2702.93    175.91 o 
  20   4  -4      835.41      744.25    108.50 o 
 -15   5  -4     1105.47     1045.27    175.28 o 
 -13   5  -4     2560.37     2556.21     92.30 o 
 -11   5  -4     3392.98     3446.12     93.20 o 
  -9   5  -4     5424.15     5809.16    135.80 o 
  -7   5  -4     5077.43     5158.87    220.05 o 
  -5   5  -4    10681.43    10802.43    151.12 o 
  -3   5  -4    15097.56    15330.00    184.86 o 
  -1   5  -4     9371.20     9037.06    133.76 o 
   1   5  -4    11395.42    11288.20    177.57 o 
   3   5  -4    14504.83    14689.36    147.49 o 
   5   5  -4    10706.10    11143.90    208.39 o 
   7   5  -4    12619.93    11707.03    200.94 o 
   9   5  -4     6951.11     6981.61    231.60 o 
  11   5  -4     5557.28     5770.50    288.53 o 
  13   5  -4     1887.70     1762.57     88.77 o 
  15   5  -4     2941.67     2909.94    118.69 o 
  17   5  -4      967.42      996.37    128.02 o 
  19   5  -4      591.83      488.98    110.77 o 
 -14   6  -4      603.01      917.60    107.73 o 
 -12   6  -4      666.20      635.15     60.29 o 
 -10   6  -4      711.03      777.58     47.08 o 
  -8   6  -4     6216.97     6599.36    141.85 o 
  -6   6  -4      675.38      628.29     41.68 o 
  -4   6  -4     1265.51     1189.17     46.15 o 
  -2   6  -4     6509.02     6660.16    108.38 o 
   0   6  -4     7686.55     7865.60     93.78 o 
   2   6  -4     1046.80     1070.56     45.98 o 
   4   6  -4     3694.65     3536.51     87.49 o 
   6   6  -4     5674.04     6297.25    220.08 o 
   8   6  -4     4288.04     4165.53     90.81 o 
  10   6  -4      379.37      389.56     48.45 o 
  12   6  -4      638.58      554.82     70.13 o 
  14   6  -4      833.44      771.60     66.65 o 
  16   6  -4      770.74      875.43    121.75 o 
  18   6  -4      169.19       92.68     78.36 o 
 -15   7  -4      155.44      127.88     85.16 o 
 -13   7  -4      298.51      253.55     83.07 o 
 -11   7  -4      382.41      375.00     54.89 o 
  -9   7  -4     1049.61     1045.16     59.71 o 
  -7   7  -4      213.74      244.51     43.86 o 
  -5   7  -4     4812.58     4810.76    104.13 o 
  -3   7  -4     2854.92     2729.50     72.82 o 
  -1   7  -4      242.85      202.01     28.78 o 
   1   7  -4      977.80     1154.96     66.24 o 
   3   7  -4     4208.38     4102.06     82.34 o 
   5   7  -4      819.82     1006.49    130.55 o 
   7   7  -4     1821.15     1826.41    157.78 o 
   9   7  -4     1292.72     1291.17     53.75 o 
  11   7  -4     1078.59     1033.68    142.22 o 
  13   7  -4       26.37       79.93     69.57 o 
  15   7  -4      816.78      851.00    125.53 o 
  17   7  -4      243.15      159.44     63.40 o 
 -14   8  -4      272.45      109.84     62.33 o 
 -12   8  -4     2043.86     1971.01     78.05 o 
 -10   8  -4     1230.03     1371.46     66.96 o 
  -8   8  -4     2052.77     2052.12     65.11 o 
  -6   8  -4     1083.98     1169.86     74.19 o 
  -4   8  -4     2445.27     2223.14     62.20 o 
  -2   8  -4      234.18      230.81     24.90 o 
   0   8  -4     2850.26     2968.11     61.32 o 
   2   8  -4     3289.32     3135.40    112.13 o 
   4   8  -4     5105.54     5221.21    114.92 o 
   6   8  -4     1802.80     2185.73    169.55 o 
   8   8  -4     1100.94     1287.93    132.70 o 
  10   8  -4     2497.23     2605.15    100.80 o 
  12   8  -4     1287.27     1395.98    137.44 o 
  14   8  -4     1799.89     1818.59    151.99 o 
 -11   9  -4     1255.33     1282.09     81.78 o 
  -9   9  -4     2052.97     1955.03    130.71 o 
  -7   9  -4     5120.96     5186.41    139.79 o 
  -5   9  -4     2750.86     3001.81    110.21 o 
  -3   9  -4     9352.00     9511.15    136.10 o 
  -1   9  -4     5210.84     5371.42     83.30 o 
   1   9  -4     6788.53     7028.38    119.20 o 
   3   9  -4     2531.62     2356.31    125.62 o 
   5   9  -4     4923.27     4951.58    238.25 o 
   7   9  -4     2483.49     2212.41    179.87 o 
   9   9  -4     2407.81     2658.26    189.90 o 
 -10  10  -4      468.39      494.37     58.54 o 
  -8  10  -4     1444.51     1592.87     81.82 o 
  -6  10  -4     1479.23     1528.11     96.72 o 
  -2  10  -4     2914.99     2903.96     69.99 o 
   0  10  -4     1603.70     1613.07     53.86 o 
   2  10  -4     1134.65     1234.95     72.83 o 
   4  10  -4     1061.38      922.49     69.05 o 
   6  10  -4     2042.46     2611.49    190.38 o 
   8  10  -4      774.88      879.36    145.45 o 
  -9  11  -4      255.25      295.14     70.33 o 
  -7  11  -4        0.29      104.62     69.27 o 
  -5  11  -4      105.45      184.48     41.15 o 
  -3  11  -4      465.15      440.07     70.14 o 
  -1  11  -4      420.75      341.09     43.09 o 
   1  11  -4       73.31      144.81     66.19 o 
   3  11  -4       12.40       24.65     74.53 o 
   5  11  -4       56.16      136.92     80.70 o 
   9  11  -4      535.87      483.32    122.10 o 
  -6  12  -4      526.57      562.33     98.68 o 
  -4  12  -4      339.17      316.04     80.21 o 
  -2  12  -4      568.62      583.31     67.30 o 
   0  12  -4      282.44      281.22     85.60 o 
   2  12  -4      657.70      761.96    157.43 o 
   4  12  -4      650.57      475.09    108.64 o 
   6  12  -4      380.31      649.28    144.52 o 
   8  12  -4      588.18      398.06    132.94 o 
  10  12  -4      285.65      138.37     74.84 o 
  -3  13  -4      414.96      444.92    291.15 o 
  -1  13  -4     1223.87     1323.73    129.44 o 
   1  13  -4      535.76      321.35    104.25 o 
   3  13  -4      792.22      857.47    175.23 o 
   5  13  -4      588.14      848.28    183.58 o 
 -17   1  -3     2044.57     2213.59    374.96 o 
 -15   1  -3     1546.34     1417.79    114.87 o 
 -13   1  -3     1296.55     1349.42     62.25 o 
 -11   1  -3     8955.26     8754.39    192.60 o 
  -9   1  -3       11.85       81.88     29.02 o 
  -7   1  -3     8371.22     7442.90    130.35 o 
  -5   1  -3     9074.76    10357.87    118.23 o 
  -3   1  -3    15754.06    14897.67    239.41 o 
  -1   1  -3     4993.28     5495.11    127.71 o 
   3   1  -3     8404.88     9421.96    131.02 o 
   5   1  -3     5618.89     5174.63    142.37 o 
   7   1  -3     4622.64     4333.18    101.62 o 
   9   1  -3     7058.82     7202.86    171.52 o 
  11   1  -3     3334.59     3592.68    110.18 o 
  13   1  -3      613.55      586.17     75.97 o 
  15   1  -3     3654.03     3392.11    159.74 o 
  17   1  -3     1336.02     1552.20    118.91 o 
  19   1  -3      585.90      618.81     65.90 o 
 -18   2  -3     2342.09     2121.87    151.11 o 
 -16   2  -3     1328.93     1394.92    168.90 o 
 -14   2  -3     1722.11     1775.89     65.79 o 
 -12   2  -3     5728.79     5600.54    139.72 o 
 -10   2  -3     9207.16     9675.22    216.58 o 
  -8   2  -3     6785.39     6926.66    105.76 o 
  -6   2  -3     8688.72     8964.23    106.80 o 
  -4   2  -3    28453.27    27377.33    239.85 o 
  -2   2  -3     2264.41     2386.52     59.20 o 
   0   2  -3     7626.07     8220.55     93.44 o 
   2   2  -3     9326.23     8547.35    257.17 o 
   4   2  -3     5185.58     5259.49    120.89 o 
   6   2  -3     2181.53     2254.81     66.28 o 
   8   2  -3     9793.70     9616.41    153.87 o 
  10   2  -3     5921.11     5723.78    119.05 o 
  12   2  -3     1487.98     1401.69     66.21 o 
  14   2  -3     4550.23     4777.37    149.32 o 
  16   2  -3     4215.53     4387.28    162.53 o 
  18   2  -3      638.09      650.91     83.87 o 
 -17   3  -3     1560.31     1870.19    146.23 o 
 -15   3  -3      928.93      786.00     90.27 o 
 -13   3  -3     3102.92     3186.53    139.31 o 
 -11   3  -3     2183.31     1924.24     69.86 o 
  -9   3  -3     7101.44     7659.13    149.50 o 
  -7   3  -3     6325.56     6208.95     90.44 o 
  -5   3  -3     7017.94     6149.02    100.58 o 
  -3   3  -3     7389.35     7148.66    111.77 o 
  -1   3  -3     7355.29     7518.56     93.94 o 
   1   3  -3     4168.04     3951.20     64.86 o 
   3   3  -3    15139.40    14343.38    150.96 o 
   5   3  -3      549.28      784.77     77.42 o 
   7   3  -3    11175.42    11195.70    177.55 o 
   9   3  -3     7802.36     8205.51    125.57 o 
  11   3  -3     5303.10     5640.85    111.12 o 
  13   3  -3     2801.49     2901.37    100.89 o 
  15   3  -3     3936.41     4071.60    168.25 o 
  17   3  -3     2466.68     2185.96    136.83 o 
  19   3  -3      278.62      254.53     84.24 o 
 -16   4  -3      515.26      596.57    153.87 o 
 -14   4  -3      340.37      377.79     46.05 o 
 -12   4  -3       88.34      116.37     32.47 o 
 -10   4  -3      228.75      318.99     45.17 o 
  -8   4  -3     5405.85     5609.57     89.79 o 
  -6   4  -3     4828.71     4973.79     78.17 o 
  -4   4  -3     1947.18     1735.32     47.74 o 
  -2   4  -3    14474.53    14697.36    163.46 o 
   0   4  -3     2779.86     2714.49     58.12 o 
   2   4  -3     4667.45     4410.88     87.43 o 
   4   4  -3     2387.99     2143.31     61.72 o 
   6   4  -3     3923.58     3325.28     74.64 o 
   8   4  -3     3499.06     3558.12     83.17 o 
  10   4  -3      920.87      878.58     55.51 o 
  12   4  -3     1099.68     1181.28     77.40 o 
  14   4  -3      348.57      324.18     57.00 o 
  16   4  -3      103.95      336.19     95.93 o 
  18   4  -3      130.05       49.42     46.36 o 
 -17   5  -3     1097.02     1191.40    127.61 o 
 -15   5  -3      307.38      294.49     86.12 o 
 -13   5  -3     1181.17     1292.15     76.59 o 
 -11   5  -3     1155.22     1127.11     66.33 o 
  -9   5  -3      888.56      832.38     54.85 o 
  -7   5  -3     1280.95     1299.31     62.54 o 
  -5   5  -3     2371.47     2613.23     62.62 o 
  -3   5  -3     3444.57     3440.01     89.23 o 
  -1   5  -3      628.45      716.56     37.47 o 
   1   5  -3     1344.30     1167.54     50.98 o 
   3   5  -3     8442.65     8271.86    114.31 o 
   5   5  -3     7768.26     7473.43    159.30 o 
   7   5  -3     4884.83     5289.39    100.78 o 
   9   5  -3     4569.70     4922.45    116.81 o 
  11   5  -3      878.84     1011.82     57.99 o 
  13   5  -3     1148.07     1181.49     83.52 o 
  15   5  -3     1503.75     1546.07     86.03 o 
  17   5  -3     1003.09     1094.84    123.46 o 
  19   5  -3       71.56       46.16     48.44 o 
 -16   6  -3      992.63      903.73    113.98 o 
 -14   6  -3     1235.07     1265.01     86.76 o 
 -12   6  -3     4705.90     5026.88    193.25 o 
 -10   6  -3     1998.74     1994.95     88.09 o 
  -8   6  -3     5478.96     5741.83    148.06 o 
  -6   6  -3     7137.65     7630.80    208.89 o 
  -4   6  -3     7638.74     7754.08    102.61 o 
  -2   6  -3     5095.29     4979.24    109.83 o 
   0   6  -3     5393.59     5130.26     75.25 o 
   2   6  -3    11822.27    12476.64    158.26 o 
   4   6  -3     7194.56     6391.07    106.33 o 
   6   6  -3     2058.99     2157.91    113.47 o 
   8   6  -3    13033.81    13026.80    188.15 o 
  10   6  -3     3824.56     3750.96    102.16 o 
  12   6  -3     1163.80     1357.67     77.51 o 
  14   6  -3     2581.85     2396.05    134.69 o 
  16   6  -3     2283.03     2713.82    182.01 o 
  18   6  -3      410.05      576.16    105.64 o 
 -15   7  -3     1074.31      850.62     91.38 o 
 -13   7  -3     1141.06     1301.47    124.16 o 
 -11   7  -3     3112.62     3024.45    121.58 o 
  -9   7  -3     1614.03     1587.42     80.35 o 
  -7   7  -3     2392.23     2341.61     70.47 o 
  -5   7  -3     1991.44     2119.03     63.02 o 
  -3   7  -3     6085.51     6317.65     88.23 o 
  -1   7  -3     2648.66     2590.61     51.16 o 
   1   7  -3    12761.62    12784.41    136.98 o 
   3   7  -3     4435.80     4408.34     93.30 o 
   5   7  -3     9891.73    10079.13    302.42 o 
   7   7  -3     4840.44     5060.29    246.81 o 
   9   7  -3     2970.85     2930.47     89.09 o 
  11   7  -3     2414.76     2363.56     91.13 o 
  13   7  -3     3476.17     3703.26    277.75 o 
  15   7  -3     2445.17     2364.20    162.36 o 
 -14   8  -3      382.85      347.54     61.16 o 
 -12   8  -3       38.73      109.65     48.54 o 
 -10   8  -3     2026.64     1940.64     91.24 o 
  -8   8  -3     1616.22     1628.30     86.47 o 
  -6   8  -3      604.57      608.46     42.43 o 
  -4   8  -3      981.40     1170.58     50.14 o 
  -2   8  -3     5544.88     5352.20     77.49 o 
   0   8  -3     1195.09     1146.52     35.59 o 
   2   8  -3     1390.66     1355.32    155.56 o 
   4   8  -3      877.44      920.74     81.21 o 
   6   8  -3     4782.34     5034.95    245.93 o 
   8   8  -3      326.53      454.21     40.62 o 
  10   8  -3      645.88      648.58     58.74 o 
  12   8  -3     1124.67      863.12     87.88 o 
 -13   9  -3      232.09      235.34     45.41 o 
 -11   9  -3      941.71      982.74     74.40 o 
  -9   9  -3      317.31      418.41    119.98 o 
  -7   9  -3       64.81      150.05     47.68 o 
  -5   9  -3      820.86      826.26     45.64 o 
  -3   9  -3      948.77     1018.75     42.30 o 
  -1   9  -3      338.58      377.26     35.78 o 
   1   9  -3     2541.55     2328.74     71.76 o 
   3   9  -3      141.17      156.77     45.89 o 
   5   9  -3      112.49       93.27     65.37 o 
   7   9  -3      586.16      639.54    106.40 o 
   9   9  -3      517.05      513.77    103.95 o 
 -12  10  -3      883.09      793.03    136.49 o 
 -10  10  -3     1463.15     1516.30    102.01 o 
  -8  10  -3      984.14      996.56     63.05 o 
  -6  10  -3     2136.84     2071.79     79.28 o 
  -4  10  -3     2759.29     2716.82     68.35 o 
  -2  10  -3     2546.59     2479.16    104.45 o 
   0  10  -3      706.45      694.82     46.65 o 
   2  10  -3     4275.16     3757.89    164.54 o 
   4  10  -3     1783.95     1913.64    178.21 o 
   6  10  -3     2185.70     2967.35    241.23 o 
   8  10  -3     1711.05     1503.62    156.65 o 
  10  10  -3     2417.97     2456.12    184.09 o 
  -9  11  -3     1494.44     1573.64     88.39 o 
  -7  11  -3     1421.48     1628.72    114.95 o 
  -5  11  -3     1517.36     1405.87     74.37 o 
  -3  11  -3     2479.40     2475.61    225.15 o 
  -1  11  -3     3652.71     3503.63    234.40 o 
   1  11  -3     1920.21     1790.19    168.12 o 
   3  11  -3     3774.80     3764.64    400.06 o 
   5  11  -3     3074.73     3477.40    229.45 o 
   7  11  -3     2164.31     2197.44    181.42 o 
  -6  12  -3      193.84      129.39     40.26 o 
  -4  12  -3      322.24      307.81     68.68 o 
  -2  12  -3      842.50      823.13     98.39 o 
   0  12  -3     1220.14     1056.47    151.20 o 
   2  12  -3      309.77      483.28    131.13 o 
   4  12  -3      992.68     1329.17    168.68 o 
   6  12  -3      949.21     1271.98    168.32 o 
   8  12  -3      332.61      312.97    116.00 o 
  10  12  -3      167.57      193.71     85.78 o 
  -3  13  -3       22.59      135.93     91.18 o 
  -1  13  -3       64.24      121.54     76.26 o 
   1  13  -3      145.61       93.39     91.57 o 
   3  13  -3       95.24       92.42    147.30 o 
   5  13  -3       73.75      331.58    162.83 o 
 -18   0  -2     3922.53     3589.53    233.67 o 
 -16   0  -2     1540.66     1709.24    180.35 o 
 -14   0  -2     4298.07     4040.07    226.22 o 
 -12   0  -2     9111.71     9404.47    177.35 o 
 -10   0  -2    12630.35    12123.98    210.72 o 
  -8   0  -2     3810.52     4226.56    181.62 o 
  -6   0  -2    52171.61    50152.38    731.26 o 
  -4   0  -2    10784.07    11264.34    347.65 o 
   6   0  -2    11630.10    11321.97    286.30 o 
   8   0  -2    34060.33    33387.67    694.91 o 
  10   0  -2     5028.01     5186.85    197.35 o 
  12   0  -2     1008.16     1043.89    116.79 o 
  16   0  -2     3894.52     3946.90    183.91 o 
  18   0  -2     1471.72     1541.58    124.62 o 
 -19   1  -2     1384.62     1336.44    132.76 o 
 -17   1  -2     1675.82     1509.70    177.29 o 
 -15   1  -2     2359.13     2309.15    128.38 o 
 -13   1  -2     5123.02     5190.27    119.10 o 
 -11   1  -2     3959.01     3834.67    100.47 o 
  -9   1  -2     3609.10     3859.82    110.36 o 
  -7   1  -2    14744.80    14768.63    208.53 o 
  -5   1  -2    11958.45    12519.02    165.56 o 
  -3   1  -2    12058.92    11512.80    128.51 o 
  -1   1  -2    13313.04    12664.51    143.34 o 
   3   1  -2    12232.25    11524.42    198.08 o 
   5   1  -2    11331.86    12008.76    193.80 o 
   7   1  -2     6981.13     6892.02    120.53 o 
   9   1  -2     9913.21     9625.92    145.24 o 
  11   1  -2     1289.83     1379.27     62.72 o 
  13   1  -2     2044.52     1978.05     75.40 o 
  15   1  -2     2628.84     2423.48    129.72 o 
  17   1  -2      851.08      849.13     82.46 o 
  19   1  -2      618.83      620.08     62.94 o 
 -18   2  -2      345.44      392.84    101.02 o 
 -16   2  -2      483.27      482.75    132.71 o 
 -14   2  -2       10.55       83.11     38.59 o 
 -12   2  -2      620.17      732.07     44.34 o 
 -10   2  -2     1036.59      979.34     46.81 o 
  -8   2  -2     1870.92     1885.64     91.59 o 
  -6   2  -2     3280.41     2959.74     58.19 o 
  -4   2  -2     1840.82     2122.23     49.65 o 
  -2   2  -2     4379.25     4649.42     99.38 o 
   0   2  -2    27088.99    29361.29    300.02 o 
   2   2  -2    24589.99    25836.09    289.30 o 
   4   2  -2      999.15     1012.66     39.87 o 
   6   2  -2     3277.18     3217.11     66.69 o 
   8   2  -2      408.81      418.00     58.76 o 
  10   2  -2      720.02      776.57     55.43 o 
  12   2  -2     2892.93     3118.06    114.86 o 
  14   2  -2      148.32      128.80     38.93 o 
  16   2  -2      933.65      769.33     80.35 o 
  18   2  -2       94.37      107.23     48.68 o 
 -17   3  -2      602.94      490.65    116.43 o 
 -15   3  -2      324.42      239.62     66.44 o 
 -13   3  -2     5387.41     5468.00    195.30 o 
 -11   3  -2     5111.10     4871.82    103.80 o 
  -9   3  -2      771.88      819.28     46.63 o 
  -7   3  -2     3550.79     3161.54    113.82 o 
  -5   3  -2     4393.39     4628.75     88.97 o 
  -3   3  -2     7415.93     7049.16    103.04 o 
  -1   3  -2     1629.46     1531.20     38.21 o 
   1   3  -2     7238.20     7344.75     81.30 o 
   3   3  -2    12193.88    12660.17    117.44 o 
   5   3  -2    11440.97    12048.88    189.81 o 
   7   3  -2     2254.16     2367.53     64.94 o 
   9   3  -2     2658.29     2445.82     93.11 o 
  11   3  -2      487.82      568.75     64.86 o 
  13   3  -2     1016.78      860.57     71.59 o 
  15   3  -2     1309.75     1347.35    106.03 o 
  17   3  -2      186.52      140.22     50.74 o 
 -18   4  -2     1438.54     1344.68    126.41 o 
 -16   4  -2     2046.34     1935.82    128.33 o 
 -14   4  -2     1911.65     2067.40    348.06 o 
 -12   4  -2     8973.94     9170.24    230.81 o 
 -10   4  -2     2419.47     2166.44    100.16 o 
  -8   4  -2     7629.03     7959.79    240.01 o 
  -6   4  -2    15310.79    15474.67    304.84 o 
  -4   4  -2    13088.88    12307.57    249.18 o 
  -2   4  -2    12196.70    12599.06    154.33 o 
   0   4  -2    21293.01    21863.10    178.77 o 
   2   4  -2    10825.85    10255.45    135.27 o 
   4   4  -2    13232.54    12035.58    151.30 o 
   6   4  -2    14551.02    14637.86    212.20 o 
   8   4  -2    19185.87    19162.86    461.33 o 
  10   4  -2      785.17      765.24     52.99 o 
  12   4  -2     3328.98     3423.50    304.08 o 
  14   4  -2     1812.59     1663.85    153.97 o 
  16   4  -2     3741.04     4043.91    172.52 o 
  18   4  -2      242.57      347.84     82.88 o 
 -17   5  -2      802.90      759.30    163.54 o 
 -15   5  -2     1685.36     1452.56    129.75 o 
 -13   5  -2     1421.30     1513.08    114.68 o 
 -11   5  -2     5435.61     5991.91    171.73 o 
  -9   5  -2     4872.15     4808.02    169.18 o 
  -7   5  -2     8444.74     8702.41    112.66 o 
  -5   5  -2     7068.41     7209.61    100.86 o 
  -3   5  -2    11607.81    11273.09    141.02 o 
  -1   5  -2    14569.08    14534.12    142.44 o 
   1   5  -2    15640.32    15578.33    153.06 o 
   3   5  -2    18099.12    17786.23    179.35 o 
   5   5  -2    11518.43    11493.24    222.06 o 
   7   5  -2    18303.41    18336.53    182.47 o 
   9   5  -2     6383.74     6804.06    132.23 o 
  11   5  -2     2892.51     2578.93     85.80 o 
  13   5  -2     5117.07     5797.44    282.37 o 
  15   5  -2     3637.99     3348.31    284.28 o 
  17   5  -2     1486.72     1668.36    137.59 o 
 -16   6  -2      399.11      430.52     96.95 o 
 -14   6  -2      370.33      252.80     49.21 o 
 -12   6  -2      230.39      323.77     61.70 o 
 -10   6  -2     1419.33     1347.28     80.36 o 
  -8   6  -2        8.22       -4.93     70.41 o 
  -6   6  -2      539.76      619.79     41.19 o 
  -4   6  -2     1671.41     1635.11     48.47 o 
  -2   6  -2     6453.59     6387.35    135.15 o 
   0   6  -2     2217.46     2029.96     53.59 o 
   2   6  -2     3887.26     3507.69     74.01 o 
   4   6  -2     4087.36     3752.14    220.55 o 
   6   6  -2     8189.85     8097.14    142.67 o 
   8   6  -2      856.53      934.53     51.39 o 
  10   6  -2     3771.04     3449.58    142.47 o 
  12   6  -2      862.05      917.34     69.24 o 
  14   6  -2     1932.65     1751.50    208.99 o 
  16   6  -2       52.90      167.04    104.46 o 
 -15   7  -2      115.05       78.87     59.68 o 
 -13   7  -2      721.44      772.67     75.61 o 
 -11   7  -2     1341.79     1233.96     66.41 o 
  -9   7  -2      948.59     1123.60     54.34 o 
  -7   7  -2     1715.67     1696.64     59.71 o 
  -5   7  -2     3594.37     3572.95     67.62 o 
  -3   7  -2      804.13      829.55     33.30 o 
  -1   7  -2       44.50       68.31     29.03 o 
   1   7  -2     2031.87     1960.82     51.48 o 
   3   7  -2     4186.69     4390.54    113.78 o 
   5   7  -2      633.71      742.34     91.76 o 
   7   7  -2      462.86      478.19     83.86 o 
   9   7  -2      635.81      665.05    107.41 o 
  11   7  -2      651.08      514.49     72.27 o 
  13   7  -2     2040.49     1651.81    108.95 o 
 -14   8  -2     1136.09     1144.06     75.94 o 
 -12   8  -2     1528.63     1470.57     71.33 o 
 -10   8  -2     1781.07     1735.77     94.23 o 
  -8   8  -2     1234.95     1290.12    108.25 o 
  -6   8  -2     4402.43     4259.82    103.02 o 
  -4   8  -2     1455.51     1513.21     47.90 o 
  -2   8  -2     1538.22     1432.57     52.15 o 
   0   8  -2     2415.13     2250.16     48.16 o 
   2   8  -2    10396.96    10404.69    143.18 o 
   4   8  -2     1595.74     1502.03    100.58 o 
   6   8  -2     3892.48     3946.52     92.07 o 
   8   8  -2     2457.29     2488.40    125.17 o 
  10   8  -2     4046.86     4190.61    213.20 o 
  12   8  -2     1542.79     1220.07     96.73 o 
 -13   9  -2      972.33     1017.91     69.74 o 
 -11   9  -2     1578.13     1490.76     74.07 o 
  -9   9  -2     2302.16     2623.17    103.72 o 
  -7   9  -2     3121.84     3243.70     93.17 o 
  -5   9  -2     4365.99     4219.66     86.97 o 
  -3   9  -2     3616.91     3716.72     88.78 o 
  -1   9  -2     5022.14     5044.88     93.57 o 
   1   9  -2     1621.67     1946.18     64.00 o 
   3   9  -2     5874.85     6094.04    135.77 o 
   5   9  -2     3745.25     3709.78     74.71 o 
   7   9  -2     3332.83     3414.26    183.06 o 
   9   9  -2     2162.96     2035.38     77.05 o 
 -12  10  -2      245.59      273.95     71.13 o 
 -10  10  -2     1050.99     1093.37    101.19 o 
  -8  10  -2     1529.99     1562.94    135.98 o 
  -6  10  -2      434.34      573.68     43.82 o 
  -4  10  -2     1146.93     1177.27     61.91 o 
  -2  10  -2     2457.30     2381.11     63.19 o 
   0  10  -2     1753.82     1784.07     76.20 o 
   2  10  -2      962.71      946.89     50.70 o 
   4  10  -2     4192.37     3899.18    191.07 o 
   6  10  -2     1969.44     1634.90     74.34 o 
   8  10  -2      661.84     1107.33    135.83 o 
  10  10  -2     1288.26     1740.88    182.53 o 
 -11  11  -2      382.57      316.80     72.44 o 
  -9  11  -2       52.49      163.91     74.65 o 
  -7  11  -2       19.06       35.42     39.23 o 
  -5  11  -2      391.19      470.59     51.04 o 
  -3  11  -2      294.58      295.03     41.05 o 
  -1  11  -2      366.54      338.34     68.37 o 
   1  11  -2      249.99      162.23     86.66 o 
   3  11  -2      160.86       51.76     16.79 o 
   5  11  -2      196.27      194.50    148.18 o 
   7  11  -2      441.80      584.91    148.21 o 
  -8  12  -2      106.48      123.49     46.47 o 
  -6  12  -2      567.09      493.74     67.59 o 
  -4  12  -2      554.87      585.04     62.55 o 
  -2  12  -2      291.10      285.57     65.30 o 
   0  12  -2      732.69      719.41    134.71 o 
   2  12  -2      526.12      445.83    128.10 o 
   4  12  -2      584.46      457.66    100.27 o 
   6  12  -2      741.33      593.91    112.13 o 
   8  12  -2      440.90      289.87    132.52 o 
  10  12  -2      560.57      760.35    165.03 o 
  -5  13  -2      389.33      223.69     91.54 o 
  -3  13  -2     1612.63     1840.30    220.75 o 
  -1  13  -2     1070.54     1137.78    186.43 o 
   1  13  -2      638.96      916.00    193.65 o 
   3  13  -2      632.52      597.30    159.14 o 
   5  13  -2     1183.03     1224.87    186.80 o 
 -19   1  -1      890.59      816.47    115.51 o 
 -17   1  -1      702.13     1000.54    167.27 o 
 -15   1  -1     1237.70     1496.90     94.76 o 
 -13   1  -1     9798.02     9460.69    155.55 o 
 -11   1  -1     1444.46     1595.07     56.09 o 
  -9   1  -1    15320.71    15370.66    229.39 o 
  -7   1  -1     6760.87     7092.84    113.58 o 
  -5   1  -1    37565.88    36580.46    530.92 o 
  -3   1  -1    11726.98    12683.50    165.05 o 
   5   1  -1     3527.90     3773.09     65.43 o 
   7   1  -1     9564.34     9855.31    174.12 o 
   9   1  -1     5852.62     5853.76    200.65 o 
  11   1  -1     1258.13     1496.51     67.45 o 
  13   1  -1     2190.40     2234.22     79.55 o 
  15   1  -1     2765.83     2607.50    123.50 o 
  17   1  -1      375.60      391.71     52.94 o 
 -18   2  -1     1961.48     1914.17    134.47 o 
 -16   2  -1     2027.70     2163.49    249.59 o 
 -14   2  -1     6026.37     5819.35    120.92 o 
 -12   2  -1     7570.76     7855.50    137.36 o 
 -10   2  -1     3947.03     3960.40    122.29 o 
  -8   2  -1    16742.79    16970.31    229.47 o 
  -6   2  -1    27512.44    26706.84    355.03 o 
  -4   2  -1    34706.10    35324.12    355.32 o 
  -2   2  -1    19766.33    19660.41    386.42 o 
   2   2  -1    24377.60    23939.97    634.98 o 
   4   2  -1     5396.89     5694.24    153.40 o 
   6   2  -1     5837.69     5080.77     93.72 o 
   8   2  -1    25724.54    27393.95    417.96 o 
  10   2  -1     2986.16     3001.76     83.25 o 
  12   2  -1     2207.14     2284.04     99.60 o 
  14   2  -1     3998.86     4235.78    196.01 o 
  16   2  -1     1644.83     1646.84    112.96 o 
  18   2  -1      346.94      257.94     58.86 o 
 -19   3  -1      938.06      962.72    119.02 o 
 -17   3  -1      926.87      869.84    107.80 o 
 -15   3  -1     2701.39     2781.20    140.58 o 
 -13   3  -1     1076.56     1059.56     66.15 o 
 -11   3  -1     8391.14     8838.29    160.34 o 
  -9   3  -1      399.90      281.88     33.73 o 
  -7   3  -1    12217.73    11996.16    226.69 o 
  -5   3  -1     8118.02     8066.08    117.16 o 
  -3   3  -1      875.19      834.64     46.94 o 
  -1   3  -1    12571.74    12104.87    138.92 o 
   1   3  -1    19317.03    19430.35    242.62 o 
   3   3  -1      243.76      316.27     37.08 o 
   5   3  -1     5006.24     4487.56     65.48 o 
   7   3  -1    11182.09    11609.90    227.51 o 
   9   3  -1     7937.20     7761.87    135.72 o 
  11   3  -1     1083.31     1068.67     95.03 o 
  13   3  -1     5732.73     5990.95    167.46 o 
  15   3  -1     2156.25     2020.63    118.82 o 
  17   3  -1     1363.81     1376.70    102.55 o 
 -18   4  -1       23.79       87.54    155.34 o 
 -16   4  -1      307.17      320.47    100.68 o 
 -14   4  -1        1.97       72.36     49.14 o 
 -12   4  -1      132.43      181.66     37.69 o 
 -10   4  -1      787.33      872.06     55.43 o 
  -8   4  -1     1017.23      982.94     90.85 o 
  -6   4  -1     1074.07     1119.72     43.65 o 
  -4   4  -1     1346.51     1530.93    133.63 o 
  -2   4  -1     3529.16     3297.68     56.95 o 
   0   4  -1     1852.35     1772.68     30.51 o 
   2   4  -1    12909.29    13130.25    124.82 o 
   4   4  -1     7842.93     7613.64    104.61 o 
   6   4  -1      197.27      318.59     27.47 o 
   8   4  -1       68.78       81.48     24.02 o 
  10   4  -1     4585.63     4996.08    101.39 o 
  12   4  -1      386.01      365.53     49.54 o 
  14   4  -1      527.07      576.10     59.14 o 
  16   4  -1      510.12      546.38     79.55 o 
 -17   5  -1       36.98      176.34    106.30 o 
 -15   5  -1      863.65      829.17    101.44 o 
 -13   5  -1     1268.26     1342.09     74.66 o 
 -11   5  -1     5715.24     5981.97    134.93 o 
  -9   5  -1      381.77      325.15     36.95 o 
  -7   5  -1     6644.35     6337.76    110.98 o 
  -5   5  -1    10629.42    10345.04    136.31 o 
  -3   5  -1      629.30      600.21     27.22 o 
  -1   5  -1     8272.66     8397.36     86.06 o 
   1   5  -1    22664.88    22672.82    193.95 o 
   3   5  -1     7445.98     8202.18    135.79 o 
   5   5  -1     5800.19     5764.00    107.62 o 
   7   5  -1     4486.70     4570.85     78.59 o 
   9   5  -1     4762.91     4886.19    123.89 o 
  11   5  -1      794.74     1046.73    137.53 o 
  13   5  -1     2025.27     2028.26    174.84 o 
  17   5  -1      394.26      367.00     76.41 o 
 -16   6  -1      650.26      646.24    100.35 o 
 -14   6  -1     2815.54     2614.30    131.80 o 
 -12   6  -1     4782.78     4908.96    166.35 o 
 -10   6  -1     4687.58     4625.23    111.15 o 
  -8   6  -1     4716.15     4954.00    108.40 o 
  -6   6  -1    13287.71    13211.26    181.26 o 
  -4   6  -1     4206.12     4222.72     69.50 o 
  -2   6  -1     8087.56     8247.74     90.61 o 
   0   6  -1     8565.92     8561.06    110.03 o 
   2   6  -1     3922.71     3786.75     62.50 o 
   4   6  -1    11703.37    11407.24    179.02 o 
   6   6  -1     5880.84     6263.21    152.14 o 
   8   6  -1     7467.35     7372.97    167.87 o 
  10   6  -1     3181.49     3382.10    111.52 o 
  12   6  -1     3078.79     2911.06    152.72 o 
  14   6  -1     3877.25     3669.48    187.11 o 
 -15   7  -1      582.32      661.92    126.90 o 
 -13   7  -1     2134.42     2213.12    191.34 o 
 -11   7  -1      697.85      758.52     77.19 o 
  -9   7  -1     3428.45     3602.11    123.18 o 
  -7   7  -1     1603.21     1563.47     47.04 o 
  -5   7  -1     4341.16     4444.00     69.90 o 
  -3   7  -1     2009.46     1993.60     46.68 o 
  -1   7  -1    11435.73    11346.79    125.66 o 
   1   7  -1     2124.66     2175.96     73.20 o 
   3   7  -1     7093.04     6918.82    131.13 o 
   5   7  -1     6509.31     6682.09    303.43 o 
   7   7  -1     5906.88     6195.95    200.91 o 
   9   7  -1     3372.76     3244.47    181.87 o 
  11   7  -1     5385.83     5540.31    247.67 o 
  13   7  -1     1552.83     1756.24    132.49 o 
 -14   8  -1      273.69      288.83     49.24 o 
 -12   8  -1      357.20      342.18     45.76 o 
 -10   8  -1     1129.02     1180.83     62.01 o 
  -8   8  -1      583.00      498.04     40.47 o 
  -6   8  -1       21.82       94.04     35.89 o 
  -4   8  -1     1163.96     1074.37     38.76 o 
  -2   8  -1      647.56      577.73     37.96 o 
   0   8  -1      510.07      578.54     56.70 o 
   2   8  -1     1027.49     1022.07     44.59 o 
   4   8  -1     2572.64     2516.25     78.29 o 
   6   8  -1      817.70      826.76    162.39 o 
   8   8  -1     1027.11      976.73     69.10 o 
  10   8  -1     1471.52     1438.11     80.81 o 
  12   8  -1      786.77      790.09     83.91 o 
 -13   9  -1      458.86      417.29     76.81 o 
 -11   9  -1      276.42      261.99     46.10 o 
  -7   9  -1      205.35      280.04     35.68 o 
  -5   9  -1     1928.11     2274.86    126.88 o 
  -3   9  -1      556.87      582.97     38.97 o 
  -1   9  -1     1583.42     1455.50     49.63 o 
   1   9  -1      794.62      894.69     44.42 o 
   3   9  -1      190.89      140.42     46.47 o 
   5   9  -1      495.43      493.95     74.69 o 
   7   9  -1      676.04      746.03     60.29 o 
   9   9  -1      215.87      220.97     44.15 o 
 -12  10  -1      991.61      816.63     87.77 o 
 -10  10  -1      626.85      815.20     60.02 o 
  -8  10  -1     1103.12     1186.43     62.85 o 
  -6  10  -1     2475.74     2120.43     68.48 o 
  -4  10  -1     1339.59     1295.35     53.34 o 
  -2  10  -1      561.21      701.51     51.93 o 
   0  10  -1     2064.01     2038.25     61.61 o 
   2  10  -1     2049.40     2302.08     76.68 o 
   4  10  -1     1479.00     1381.68     73.69 o 
   6  10  -1      863.52      795.65     57.91 o 
   8  10  -1     2626.30     2810.53    199.83 o 
  10  10  -1      799.84      575.92    125.59 o 
 -11  11  -1     1020.78      955.06    184.92 o 
  -9  11  -1      571.01      550.06    131.08 o 
  -7  11  -1     1170.89     1250.25     98.05 o 
  -5  11  -1     1190.87      993.22     51.01 o 
  -3  11  -1     2504.89     2307.58     91.77 o 
  -1  11  -1     1688.90     1615.11     71.99 o 
   1  11  -1     2481.57     2077.99    157.42 o 
   3  11  -1     2643.30     2386.67    182.49 o 
   5  11  -1     2320.16     2440.96    194.02 o 
   7  11  -1     1035.99     1168.59    163.74 o 
   9  11  -1     1192.04      953.87    138.93 o 
  -8  12  -1      490.63      312.54     58.44 o 
  -6  12  -1      187.81      250.12     55.33 o 
  -4  12  -1      592.43      752.01     97.71 o 
  -2  12  -1     1226.71     1120.28     86.87 o 
   0  12  -1      312.29      465.09    126.81 o 
   2  12  -1      372.00      522.99    132.01 o 
   4  12  -1     1182.06     1401.78    162.98 o 
   6  12  -1      787.98      653.16    151.58 o 
   8  12  -1      161.05      152.64    100.17 o 
  10  12  -1      915.71     1231.48    197.90 o 
  -5  13  -1      132.19       86.00     75.11 o 
  -3  13  -1       65.33       48.78     74.93 o 
  -1  13  -1      169.42      171.63     86.34 o 
   1  13  -1      160.79      196.96     99.83 o 
   3  13  -1       38.99      146.54    148.29 o 
   5  13  -1       84.29       84.99    142.43 o 
 -20   0   0     1051.32     1384.07    188.38 o 
 -16   0   0     4131.81     3648.50    115.99 o 
 -14   0   0     9064.54    10019.80    348.77 o 
 -12   0   0    10172.45     9556.30    271.16 o 
 -10   0   0     5129.52     5170.89    174.67 o 
  -8   0   0    27145.69    26737.24    619.55 o 
   8   0   0    27617.95    28758.69    783.62 o 
  10   0   0     5234.84     5846.59    217.76 o 
  12   0   0    10266.44    10520.48    227.73 o 
  14   0   0     9328.04     9747.46    260.98 o 
  16   0   0     4197.45     3912.86    133.67 o 
 -19   1   0     1195.01     1237.71    128.80 o 
 -17   1   0     1137.70      870.09     92.75 o 
 -15   1   0     3413.87     3553.46     91.92 o 
 -13   1   0     3467.27     3414.83    202.37 o 
 -11   1   0     1712.90     1818.13    112.56 o 
  -9   1   0     8834.77     8636.96    191.60 o 
  -7   1   0    19123.26    19919.35    261.66 o 
  -5   1   0    17283.10    16309.25    236.19 o 
  -3   1   0     6131.94     6146.40     73.63 o 
   3   1   0     5829.91     5723.49     95.97 o 
   5   1   0    17411.08    16512.32    200.59 o 
   7   1   0    19128.62    20138.62    234.26 o 
   9   1   0     8904.80     8913.46    135.61 o 
  11   1   0     1637.92     1776.62     65.20 o 
  13   1   0     3537.58     3442.29    103.56 o 
  15   1   0     3493.96     3713.15    163.20 o 
  17   1   0     1141.17     1107.73     61.13 o 
 -18   2   0      266.61      146.35    102.44 o 
 -16   2   0       87.84      131.42     57.32 o 
 -14   2   0      231.02      225.90     39.46 o 
 -12   2   0      397.97      409.14     50.40 o 
 -10   2   0      816.15      853.86     47.68 o 
  -8   2   0       15.68       47.78     43.50 o 
  -6   2   0      747.68      849.78     38.69 o 
  -4   2   0      754.03      844.94     28.53 o 
   4   2   0      756.40      837.85     30.84 o 
   6   2   0      786.01      979.87     36.10 o 
   8   2   0       13.97       56.61     35.15 o 
  10   2   0      829.62      923.89     49.45 o 
  12   2   0      400.78      463.08     47.30 o 
  14   2   0      244.10      271.82     59.65 o 
  16   2   0       92.54       51.61     27.94 o 
 -19   3   0      394.16      560.75    339.21 o 
 -17   3   0       71.77      268.91    129.90 o 
 -15   3   0     1060.68     1136.29     92.73 o 
 -13   3   0     2582.37     2555.99    167.29 o 
 -11   3   0      932.41     1045.07     53.11 o 
  -9   3   0     5697.73     5414.16    169.90 o 
  -7   3   0    13486.93    13837.11    158.07 o 
  -5   3   0    13017.15    13647.70    156.84 o 
  -3   3   0     3608.75     3009.62     44.35 o 
  -1   3   0     8155.11     8874.58    109.11 o 
   1   3   0     8563.97     9093.17    242.57 o 
   3   3   0     3550.34     3118.42     58.97 o 
   5   3   0    12979.04    13649.63    154.13 o 
   7   3   0    13671.13    14241.60    296.88 o 
   9   3   0     5941.98     5728.89    146.57 o 
  11   3   0      968.64     1081.88     70.32 o 
  13   3   0     2575.70     2578.66     88.12 o 
  15   3   0     1105.89     1228.17     88.78 o 
  17   3   0       93.89       96.97     46.52 o 
 -18   4   0      784.09      913.89    198.03 o 
 -16   4   0      973.65      967.41    133.84 o 
 -14   4   0     4689.27     4791.02    260.21 o 
 -12   4   0     2838.06     2978.92    161.57 o 
 -10   4   0     4707.20     4935.92    106.88 o 
  -8   4   0     5089.87     4797.27     84.96 o 
  -6   4   0    15547.29    15018.10    140.10 o 
  -4   4   0    17097.50    18297.81    196.50 o 
  -2   4   0    27466.93    26529.44    233.65 o 
   0   4   0    31657.96    29342.47    378.49 o 
   4   4   0    16915.86    17829.42    206.09 o 
   6   4   0    15703.71    15244.78    200.84 o 
   8   4   0     5208.55     4853.05     90.34 o 
  10   4   0     4694.01     5118.98    165.16 o 
  12   4   0     2847.34     2576.34    151.92 o 
  14   4   0     4779.82     5125.25    187.09 o 
  16   4   0     1010.42     1081.65     96.43 o 
 -17   5   0      911.39      880.34    102.20 o 
 -15   5   0     1919.85     1847.08    142.94 o 
 -13   5   0     4059.42     3790.01    110.60 o 
 -11   5   0     3769.75     3826.49     97.22 o 
  -9   5   0     7362.37     6930.70    108.97 o 
  -7   5   0     5634.41     5685.58     84.26 o 
  -5   5   0     8585.55     8132.11    170.76 o 
  -3   5   0     6971.14     7337.55    100.89 o 
  -1   5   0    16088.61    16192.73    165.91 o 
   1   5   0    15860.34    15933.17    319.41 o 
   3   5   0     6991.50     7491.56    162.25 o 
   5   5   0     8672.35     8341.77    198.98 o 
   7   5   0     5395.11     5414.61    107.57 o 
   9   5   0     7413.90     7312.95    376.22 o 
  11   5   0     3693.87     3598.75    155.05 o 
  13   5   0     4038.91     3510.91    185.97 o 
 -18   6   0      326.00      227.90     96.26 o 
 -16   6   0      415.77      333.28    108.44 o 
 -14   6   0       10.49       46.17     56.26 o 
 -12   6   0      179.28      201.53     44.93 o 
 -10   6   0       44.96      109.79     35.71 o 
  -8   6   0     1123.21     1151.08     45.33 o 
  -6   6   0      437.55      497.99     33.74 o 
  -4   6   0     2360.99     2328.08     76.62 o 
  -2   6   0     3531.50     3404.65     51.85 o 
   0   6   0       56.41       31.04     30.92 o 
   2   6   0     3408.73     3430.03     76.94 o 
   4   6   0     2432.54     2427.24    111.82 o 
   6   6   0      408.16      513.39     42.94 o 
   8   6   0     1093.98     1074.94     56.27 o 
  10   6   0       28.25       65.27    108.76 o 
  12   6   0      205.09      197.96     77.99 o 
 -17   7   0       15.03       60.49     55.51 o 
 -15   7   0       15.94      117.48     51.26 o 
 -13   7   0      639.69      792.66    100.45 o 
 -11   7   0      944.48     1019.91     61.38 o 
  -9   7   0      547.33      570.41     44.14 o 
  -7   7   0     2912.86     3046.64     64.87 o 
  -5   7   0     1545.43     1570.50     48.57 o 
  -3   7   0        7.02       55.53     21.98 o 
  -1   7   0     1810.83     1660.08     47.50 o 
   1   7   0     1924.26     1745.98     67.22 o 
   3   7   0        6.88      139.85    115.95 o 
   5   7   0     1568.84     1573.25     67.66 o 
   7   7   0     2843.41     2885.32     81.06 o 
   9   7   0      551.73      584.71     52.63 o 
  11   7   0      898.45      752.75     86.44 o 
  13   7   0      613.43      526.60     91.98 o 
 -16   8   0      515.81      440.21    195.90 o 
 -14   8   0     1240.48     1146.99     85.57 o 
 -12   8   0     2136.83     2190.33    213.06 o 
 -10   8   0      796.69      870.14     61.21 o 
  -8   8   0     3950.03     4071.56    109.43 o 
  -6   8   0     2524.96     2315.91     81.82 o 
  -4   8   0     3436.62     3362.06     55.73 o 
  -2   8   0      623.07      651.28     44.91 o 
   0   8   0     9144.70     9040.42    181.46 o 
   2   8   0      669.08      694.25     53.25 o 
   4   8   0     3463.24     3768.57    124.45 o 
   6   8   0     2605.50     2464.44     88.36 o 
   8   8   0     4084.59     4168.79    144.37 o 
  10   8   0      876.58     1016.21     76.51 o 
  12   8   0     2134.49     1924.02    136.96 o 
 -15   9   0      923.24      928.52    107.43 o 
 -13   9   0     1285.33     1212.45    153.29 o 
 -11   9   0     1395.13     1471.97     71.00 o 
  -9   9   0     3445.74     3438.14    180.29 o 
  -7   9   0     1862.98     1897.25     58.85 o 
  -5   9   0     2429.91     2499.73     89.02 o 
  -3   9   0     2454.31     2460.62     64.47 o 
  -1   9   0     1945.66     2073.20     65.51 o 
   1   9   0     1880.94     1947.18     67.54 o 
   3   9   0     2588.12     2508.14    106.27 o 
   5   9   0     2384.69     2352.61    135.70 o 
   7   9   0     1792.17     1843.41    201.76 o 
   9   9   0     3369.36     3334.29    123.53 o 
  11   9   0     1311.84     1612.51    159.59 o 
 -12  10   0      471.89      579.67     95.54 o 
 -10  10   0     2252.76     2052.58    151.23 o 
  -8  10   0      713.59      705.14     75.60 o 
  -6  10   0      826.50      948.74     68.10 o 
  -4  10   0     1507.16     1548.27     64.33 o 
  -2  10   0     2829.83     2599.53     84.30 o 
   0  10   0       13.28       63.97     56.67 o 
   2  10   0     2803.84     2741.82    209.52 o 
   4  10   0     1556.90     1386.54     79.14 o 
   6  10   0      817.40      882.72     68.33 o 
   8  10   0      722.75      572.89    124.31 o 
  10  10   0     2217.36     2518.07    202.88 o 
 -11  11   0      138.07      100.67     44.21 o 
  -9  11   0       20.06       42.20     41.64 o 
  -7  11   0      148.75      179.78     47.72 o 
  -5  11   0      687.02      752.99     63.75 o 
  -3  11   0      235.55      139.72     34.12 o 
  -1  11   0      289.91      394.25     48.24 o 
   1  11   0      290.65      346.85     42.37 o 
   3  11   0      232.56      250.61     71.15 o 
   5  11   0      683.10      784.92    101.32 o 
   7  11   0      145.51      153.55     88.19 o 
   9  11   0       20.24       32.33    115.67 o 
  -8  12   0      195.59      243.59     53.16 o 
  -6  12   0      707.12      733.04     69.38 o 
  -4  12   0      225.52      315.51     81.72 o 
  -2  12   0      690.49      611.45     74.51 o 
   0  12   0      324.20      327.88     76.07 o 
   4  12   0      211.99      292.63    112.69 o 
   6  12   0      688.32      606.20    121.40 o 
   8  12   0      208.79      173.79     89.38 o 
  -5  13   0      903.76      839.32    158.38 o 
  -3  13   0     1620.71     1590.63    208.39 o 
  -1  13   0      452.12      229.82     90.19 o 
   1  13   0      429.85      327.68    109.89 o 
   3  13   0     1586.45     1545.98    198.71 o 
   5  13   0      934.73      719.81    171.88 o 
 -19   1   1      213.69      332.14     94.18 o 
 -17   1   1      394.62      469.92     84.12 o 
 -15   1   1     2713.01     2796.29     94.75 o 
 -13   1   1     2274.22     2159.64     79.11 o 
 -11   1   1     1190.46     1427.12     93.81 o 
  -9   1   1     5683.50     5533.55    149.10 o 
  -7   1   1     9561.58     9730.47    181.12 o 
  -5   1   1     3260.61     3457.27     81.06 o 
   3   1   1    11009.46    12224.83    156.10 o 
   5   1   1    37443.50    38399.45    737.09 o 
   7   1   1     6834.21     7322.49    230.66 o 
   9   1   1    15287.91    15312.74    207.60 o 
  11   1   1     1353.66     1550.83     61.25 o 
  13   1   1     9812.18    10155.81    297.30 o 
  15   1   1     1292.08     1450.94     55.16 o 
 -20   2   1     1264.48     1360.85    134.16 o 
 -18   2   1      380.20      365.52     73.94 o 
 -16   2   1     1584.20     1498.69    121.51 o 
 -14   2   1     3930.51     4151.73    102.60 o 
 -12   2   1     2311.32     2474.55     78.89 o 
 -10   2   1     2778.75     2733.99    116.12 o 
  -8   2   1    25557.63    26670.99    327.63 o 
  -6   2   1     6147.85     5474.07     92.02 o 
  -4   2   1     4683.02     5167.00     79.27 o 
  -2   2   1    23276.30    23220.18    264.94 o 
   0   2   1    33991.46    34084.93    967.77 o 
   2   2   1    18955.11    18646.89    224.44 o 
   4   2   1    34606.79    35676.31    599.01 o 
   6   2   1    27496.93    27346.91    366.90 o 
   8   2   1    16564.76    16778.17    281.23 o 
  10   2   1     3795.60     3494.53     82.52 o 
  12   2   1     7343.44     7302.55    172.29 o 
  14   2   1     6116.65     6288.68    150.67 o 
  16   2   1     2099.52     2319.48    101.24 o 
 -19   3   1      687.09      512.98    148.43 o 
 -17   3   1     1348.34     1494.61    172.39 o 
 -15   3   1     2197.70     1998.01    104.02 o 
 -13   3   1     5520.04     5838.23    128.31 o 
 -11   3   1     1182.24     1179.81     84.76 o 
  -9   3   1     7675.03     7900.73    124.17 o 
  -7   3   1    10764.44    11155.78    171.05 o 
  -5   3   1     5032.83     4656.75     70.85 o 
  -3   3   1      375.07      436.84     29.40 o 
  -1   3   1    19192.76    18980.20    197.76 o 
   1   3   1    12516.95    12244.72    281.70 o 
   3   3   1     1026.56      949.64     37.22 o 
   5   3   1     8095.40     8246.48    123.41 o 
   7   3   1    12267.35    11725.05    211.43 o 
   9   3   1      465.10      342.78     37.51 o 
  11   3   1     8356.92     8873.00    155.67 o 
  13   3   1     1160.88     1075.64     72.86 o 
  15   3   1     2706.21     2784.27    102.82 o 
 -18   4   1      389.61      424.67     82.77 o 
 -16   4   1      526.25      461.60     57.30 o 
 -14   4   1      552.12      691.31     58.48 o 
 -12   4   1      367.14      382.41     44.59 o 
 -10   4   1     4738.60     5050.90     99.25 o 
  -8   4   1       90.08      126.67     22.56 o 
  -6   4   1      173.33      258.61     34.76 o 
  -4   4   1     7844.83     7455.66    117.15 o 
  -2   4   1    13182.87    13369.90    102.72 o 
   0   4   1     1871.81     1780.86     76.21 o 
   2   4   1     3449.61     3090.94     60.61 o 
   4   4   1     1430.09     1719.62     71.94 o 
   6   4   1     1025.19     1158.49     52.24 o 
   8   4   1      971.92     1088.48     68.11 o 
  10   4   1      745.21      936.53    177.79 o 
  12   4   1      137.72      107.31     64.87 o 
 -17   5   1      366.64      314.60    153.03 o 
 -15   5   1      301.36      348.67     52.92 o 
 -13   5   1     1968.19     1961.54    182.16 o 
 -11   5   1      835.94      857.46     56.92 o 
  -9   5   1     4574.95     4533.61     90.46 o 
  -7   5   1     4542.16     4643.55     72.80 o 
  -5   5   1     5852.38     5896.24     73.76 o 
  -3   5   1     7570.06     8226.22     86.59 o 
  -1   5   1    22672.72    22562.32    245.36 o 
   1   5   1     8312.45     8429.36    142.85 o 
   3   5   1      670.15      659.90     75.03 o 
   5   5   1    10503.73    10587.81    152.07 o 
   7   5   1     6708.30     6770.47    122.05 o 
   9   5   1      442.75      289.96     53.67 o 
  11   5   1     5790.63     6018.03    211.22 o 
 -18   6   1      539.12      586.94    110.51 o 
 -16   6   1      731.18      773.61     94.74 o 
 -14   6   1     3986.51     4217.95    248.54 o 
 -12   6   1     3173.67     2775.57     91.42 o 
 -10   6   1     3331.71     3725.24    132.65 o 
  -8   6   1     7384.36     7039.45    128.38 o 
  -6   6   1     6142.83     6419.22     84.20 o 
  -4   6   1    11479.94    11522.53    119.85 o 
  -2   6   1     3806.81     3677.60     77.68 o 
   0   6   1     8519.86     8248.47    142.11 o 
   2   6   1     8097.55     8693.60    226.53 o 
   4   6   1     4203.08     4217.89     89.84 o 
   6   6   1    13267.81    12963.20    244.32 o 
   8   6   1     4721.97     4650.69    154.17 o 
  10   6   1     4715.79     4536.12    175.73 o 
 -17   7   1     1192.22     1147.34    124.92 o 
 -15   7   1     1978.03     2120.52    164.23 o 
 -13   7   1     1567.75     1568.12    134.15 o 
 -11   7   1     5203.20     5391.56    148.80 o 
  -9   7   1     3447.23     3453.86     73.17 o 
  -7   7   1     5878.66     6130.03     79.46 o 
  -5   7   1     6737.09     6662.87     83.34 o 
  -3   7   1     7043.88     6903.98    123.84 o 
  -1   7   1     2170.72     2166.40     55.24 o 
   1   7   1    11607.12    11457.00    185.02 o 
   3   7   1     2017.34     2013.02    141.03 o 
   5   7   1     4460.42     4645.82     98.21 o 
   7   7   1     1792.71     1932.46     70.00 o 
   9   7   1     3545.57     3703.45    146.18 o 
  11   7   1      751.27      786.82    113.63 o 
 -16   8   1      749.74      571.78    173.12 o 
 -14   8   1      210.27      152.55     46.06 o 
 -12   8   1      796.23      874.34     60.82 o 
 -10   8   1     1489.18     1417.18     73.98 o 
  -8   8   1     1095.36     1091.81     52.39 o 
  -6   8   1      768.52      837.35     38.56 o 
  -4   8   1     2621.83     2561.21     52.17 o 
  -2   8   1     1062.13     1130.51     50.03 o 
   0   8   1      563.81      585.63     36.30 o 
   2   8   1      614.93      584.78     51.96 o 
   4   8   1     1220.36     1201.31    161.45 o 
   6   8   1       20.99       54.76     44.10 o 
   8   8   1      590.61      485.83     75.64 o 
  10   8   1     1103.69     1148.06    130.51 o 
  12   8   1      365.14      361.69     96.01 o 
 -15   9   1      145.69      188.92    115.89 o 
 -13   9   1      217.71       40.95     44.29 o 
 -11   9   1      145.90      123.12     53.48 o 
  -9   9   1      202.37      200.31     36.65 o 
  -7   9   1      680.72      752.31     76.13 o 
  -5   9   1      504.23      453.13     33.79 o 
  -3   9   1      186.53      187.10     35.91 o 
  -1   9   1      757.58      860.39     50.65 o 
   1   9   1     1598.48     1510.54     57.38 o 
   3   9   1      545.33      542.61    109.20 o 
   5   9   1     1892.80     2334.01    104.75 o 
   7   9   1      223.29      212.04     46.84 o 
  11   9   1      253.08      250.88     85.82 o 
 -14  10   1     1012.25      965.68    120.08 o 
 -12  10   1     1132.73     1133.06    118.65 o 
 -10  10   1      777.66      784.93     77.12 o 
  -8  10   1     2668.62     2541.04     71.00 o 
  -6  10   1      871.65      790.10     61.93 o 
  -4  10   1     1440.72     1396.24     64.44 o 
  -2  10   1     2010.55     2052.66     98.74 o 
   0  10   1     2111.68     1954.22     71.85 o 
   2  10   1      582.46      663.87     49.76 o 
   4  10   1     1341.88     1333.12     91.46 o 
   6  10   1     2441.93     2473.56    117.55 o 
   8  10   1     1128.04     1099.03    135.17 o 
  10  10   1      599.22      600.61    118.59 o 
 -11  11   1     1199.73     1233.38    176.03 o 
  -9  11   1     1230.95     1245.73     79.93 o 
  -7  11   1     1067.79     1011.82     78.33 o 
  -5  11   1     2362.73     2353.19    220.08 o 
  -3  11   1     2658.31     2480.21    207.14 o 
  -1  11   1     2516.28     2191.52     97.64 o 
   1  11   1     1635.53     1654.92    111.02 o 
   3  11   1     2504.35     2317.56    111.91 o 
   5  11   1     1174.71     1440.35    159.47 o 
   7  11   1     1139.02     1121.56    136.55 o 
   9  11   1      541.09      713.20    152.25 o 
 -10  12   1      944.12      838.38    153.11 o 
  -8  12   1      139.11      113.79     36.87 o 
  -6  12   1      777.03      604.84    101.99 o 
  -4  12   1     1180.81     1406.66    162.72 o 
  -2  12   1      410.48      527.36     74.50 o 
   0  12   1      265.09      347.94     77.99 o 
   2  12   1     1210.45     1154.90    106.98 o 
   4  12   1      629.12      639.62    142.02 o 
   6  12   1      218.39      294.28    105.62 o 
   8  12   1      458.93      458.40    135.32 o 
  -5  13   1       82.97      220.39    132.82 o 
  -3  13   1       39.63       62.05    143.02 o 
  -1  13   1      162.33       64.30     73.34 o 
   1  13   1      162.97       91.91     97.82 o 
   3  13   1       61.13      163.09    140.02 o 
   5  13   1      139.45       90.48     79.84 o 
 -20   0   2     1237.82     1167.03    145.47 o 
 -18   0   2     1489.62     1041.67    154.45 o 
 -16   0   2     3913.28     3984.22    224.00 o 
 -14   0   2     7244.32     7966.81    268.99 o 
 -12   0   2     1054.88     1120.11    120.04 o 
 -10   0   2     4975.74     5306.34    181.18 o 
  -8   0   2    34106.55    32417.24    760.37 o 
  -6   0   2    12237.10    12200.15    263.62 o 
   4   0   2    10301.53    11273.06    258.02 o 
   6   0   2    52561.27    51922.14   1717.16 o 
   8   0   2     4017.56     3802.60     75.73 o 
  10   0   2    12492.87    11885.29    236.56 o 
  12   0   2     9072.34     9853.31    297.01 o 
 -19   1   2      668.83      849.47    159.15 o 
 -17   1   2      842.53      842.81     64.76 o 
 -15   1   2     2618.49     2646.38    126.87 o 
 -13   1   2     2147.43     2217.79    277.03 o 
 -11   1   2     1294.79     1590.02     98.07 o 
  -9   1   2     9966.19     9805.50    209.45 o 
  -7   1   2     6780.49     6354.48    133.80 o 
  -5   1   2    10617.25    11344.68    189.24 o 
  -3   1   2    11957.27    11596.17    131.49 o 
   1   1   2    13368.74    12675.82    145.53 o 
   3   1   2    11926.50    11660.23    191.65 o 
   5   1   2    12160.49    12895.38    183.18 o 
   7   1   2    14610.86    14507.09    261.16 o 
   9   1   2     3531.47     3805.32     73.54 o 
  11   1   2     3807.75     3738.59     88.02 o 
  13   1   2     5229.29     5349.19     87.65 o 
  15   1   2     2466.02     2391.12     63.95 o 
 -20   2   2      149.25      203.04     67.11 o 
 -18   2   2       99.92      188.69     87.36 o 
 -16   2   2      932.43     1067.00    118.89 o 
 -14   2   2      138.16       82.97     28.91 o 
 -12   2   2     2897.52     2810.02     81.78 o 
 -10   2   2      733.57      772.71     49.31 o 
  -8   2   2      423.25      405.22     37.01 o 
  -6   2   2     3326.15     3379.91     71.55 o 
  -4   2   2     1091.10     1036.56     32.97 o 
  -2   2   2    24620.81    25686.54    269.30 o 
   0   2   2    27036.36    29332.06    643.67 o 
   2   2   2     4472.49     4932.34    108.33 o 
   4   2   2     1945.39     2172.92     81.52 o 
   6   2   2     3316.13     2957.92     79.58 o 
   8   2   2     1885.64     2009.92    158.28 o 
  10   2   2     1074.38      981.79     60.50 o 
 -19   3   2      223.40      317.13     94.30 o 
 -17   3   2      154.28      140.19     32.99 o 
 -15   3   2     1305.71     1231.32     73.90 o 
 -13   3   2     1047.91      959.74     61.03 o 
 -11   3   2      429.88      479.82     46.00 o 
  -9   3   2     2625.49     2447.24    123.05 o 
  -7   3   2     2506.01     2543.37     56.28 o 
  -5   3   2    11091.13    11808.28    118.08 o 
  -3   3   2    11950.16    12645.51    116.29 o 
  -1   3   2     6934.77     7263.03     67.00 o 
   1   3   2     1662.18     1504.71     72.38 o 
   3   3   2     7216.62     7082.54     95.91 o 
   5   3   2     4328.42     4898.67    108.83 o 
   7   3   2     3488.20     3181.91     94.79 o 
   9   3   2      818.18      841.93     72.62 o 
  11   3   2     4919.85     4815.68    199.53 o 
 -20   4   2     1089.16     1270.84    164.99 o 
 -18   4   2      234.50      206.66     61.69 o 
 -16   4   2     3642.19     3739.22    143.46 o 
 -14   4   2     1873.83     1613.43     72.14 o 
 -12   4   2     3235.22     3255.64     97.35 o 
 -10   4   2      718.75      777.28     52.50 o 
  -8   4   2    19036.82    19217.78    211.04 o 
  -6   4   2    14857.64    15055.09    140.53 o 
  -4   4   2    12663.44    11612.45    108.57 o 
  -2   4   2    10777.34    10189.10    113.56 o 
   0   4   2    21178.74    21796.84    188.25 o 
   2   4   2    12017.73    12771.31    171.58 o 
   4   4   2    12588.05    12116.15    227.14 o 
   6   4   2    15128.86    15592.84    210.51 o 
   8   4   2     7710.79     7661.98    147.64 o 
  10   4   2     2295.91     2299.20    112.26 o 
 -19   5   2      660.36      731.32    105.39 o 
 -17   5   2     1538.86     1550.18    373.30 o 
 -15   5   2     3670.56     3671.71    129.54 o 
 -13   5   2     5245.36     5715.31    127.71 o 
 -11   5   2     2914.99     2508.31    129.80 o 
  -9   5   2     6418.96     6645.22     96.77 o 
  -7   5   2    18073.16    18082.19    196.49 o 
  -5   5   2    11957.64    12076.61    147.78 o 
  -3   5   2    17786.16    17474.06    158.29 o 
  -1   5   2    15908.28    15816.14    215.05 o 
   1   5   2    14554.25    14339.20    179.49 o 
   3   5   2    11559.27    11484.17    178.13 o 
   5   5   2     7073.91     7276.77    121.54 o 
   7   5   2     8522.80     8525.86    155.40 o 
   9   5   2     4847.03     4439.60    134.54 o 
  11   5   2     5506.30     5590.07    228.36 o 
 -18   6   2      839.34      746.19     99.84 o 
 -16   6   2       50.85       64.52    111.21 o 
 -14   6   2     1871.91     1964.06    361.67 o 
 -12   6   2      827.49      732.39     57.23 o 
 -10   6   2     3836.78     3682.73     71.51 o 
  -8   6   2      938.33      906.16     33.69 o 
  -6   6   2     7938.17     7884.25    106.68 o 
  -4   6   2     4251.51     4007.61     71.98 o 
  -2   6   2     3739.73     3455.47     67.80 o 
   0   6   2     2305.03     2007.75     63.24 o 
   2   6   2     6489.34     6724.60    103.82 o 
   4   6   2     1617.22     1701.92     89.67 o 
   6   6   2      551.19      572.69     50.57 o 
   8   6   2        2.58       83.68     33.17 o 
  10   6   2     1430.36     1233.39    116.21 o 
 -17   7   2       27.77      177.90    100.99 o 
 -15   7   2      189.48      168.53     59.02 o 
 -13   7   2     2106.18     2048.40    136.46 o 
 -11   7   2      660.10      572.45     38.89 o 
  -9   7   2      587.82      616.48     39.06 o 
  -7   7   2      478.63      525.80     28.43 o 
  -5   7   2      667.37      836.88     36.14 o 
  -3   7   2     4064.66     4326.98    136.79 o 
  -1   7   2     2032.86     1894.49     68.52 o 
   1   7   2       48.18       82.66     33.60 o 
   3   7   2      813.80      758.74     51.27 o 
   5   7   2     3545.17     3703.63    126.79 o 
   7   7   2     1661.48     1635.14    118.50 o 
   9   7   2      919.04      953.53     92.80 o 
  11   7   2     1298.27     1627.19    147.30 o 
 -16   8   2      900.18      865.49    146.69 o 
 -14   8   2     2109.08     2249.39    362.75 o 
 -12   8   2     1509.10     1480.96    163.73 o 
 -10   8   2     3988.81     4511.33    232.34 o 
  -8   8   2     2492.00     2565.56     68.06 o 
  -6   8   2     3913.33     3980.98     78.67 o 
  -4   8   2     1735.32     1769.42     55.36 o 
  -2   8   2    10148.45     9683.18    161.56 o 
   0   8   2     2543.38     2501.34    102.25 o 
   2   8   2     1596.88     1738.10     75.74 o 
   4   8   2     1477.84     1571.24    130.39 o 
   6   8   2     4580.51     4399.31    110.64 o 
   8   8   2     1402.52     1621.37     79.51 o 
  10   8   2     1810.14     1632.16     93.56 o 
 -15   9   2      662.84      747.27    159.73 o 
 -13   9   2      839.75      899.29    111.50 o 
 -11   9   2     2740.32     2709.83     90.85 o 
  -9   9   2     2237.92     2217.42    103.68 o 
  -7   9   2     3259.92     3329.92    125.31 o 
  -5   9   2     3715.21     4023.23    104.68 o 
  -3   9   2     5853.66     5745.23    140.04 o 
  -1   9   2     1623.56     1789.60     91.37 o 
   1   9   2     5015.47     4802.83    148.14 o 
   3   9   2     3553.22     3599.22    221.38 o 
   5   9   2     4388.50     4259.64    198.84 o 
   7   9   2     3061.56     3157.19    253.28 o 
   9   9   2     2250.25     2199.00    373.70 o 
  11   9   2     1556.60     1896.34    191.34 o 
 -14  10   2      228.29      209.15     91.22 o 
 -12  10   2     1642.70     1533.85     91.95 o 
 -10  10   2     1336.64     1321.53     96.45 o 
  -8  10   2      660.04      699.17    287.69 o 
  -6  10   2     1955.69     1875.33     81.46 o 
  -4  10   2     4217.63     4314.56    220.47 o 
  -2  10   2     1012.72     1026.52     68.25 o 
   0  10   2     1740.65     1655.55    103.21 o 
   2  10   2     2467.66     2344.87    133.63 o 
   4  10   2     1212.43     1356.22    126.87 o 
   6  10   2      464.20      679.54     72.87 o 
   8  10   2     1512.66     1517.19    164.49 o 
  10  10   2     1055.71     1431.02    183.11 o 
 -11  11   2       58.84       52.46     69.56 o 
  -9  11   2       39.10       69.72     35.63 o 
  -7  11   2      447.98      582.57    119.46 o 
  -5  11   2      198.58      156.42     57.55 o 
  -3  11   2      163.39      125.67     44.09 o 
  -1  11   2      262.00      244.18     47.90 o 
   1  11   2      371.55      331.16     52.13 o 
   3  11   2      292.90      315.89    127.86 o 
   5  11   2      402.58      431.78    122.26 o 
   7  11   2       19.26       42.99    135.01 o 
   9  11   2       49.47      125.41    126.96 o 
 -10  12   2      567.74      651.15    147.25 o 
  -8  12   2      428.51      559.74    261.40 o 
  -6  12   2      759.66      712.19     94.38 o 
  -4  12   2      578.54      570.02     84.14 o 
  -2  12   2      531.83      520.95     78.20 o 
   0  12   2      747.16      671.40     98.30 o 
   2  12   2      304.73      345.98     76.87 o 
   4  12   2      549.86      512.20    128.78 o 
   6  12   2      580.94      454.56    145.82 o 
   8  12   2      118.52      216.72    147.07 o 
  -5  13   2     1224.65     1318.35    119.11 o 
  -3  13   2      641.84      464.47    118.88 o 
  -1  13   2      641.61      921.26    191.80 o 
   1  13   2     1050.70      924.13    157.26 o 
   3  13   2     1677.35     1412.03    179.86 o 
   5  13   2      383.11      354.07    106.57 o 
 -21   1   3      674.40      591.30     96.44 o 
 -19   1   3      624.26     1008.83    165.77 o 
 -17   1   3     1352.01     1544.96    149.94 o 
 -15   1   3     3759.57     3952.09    156.93 o 
 -13   1   3      618.26      562.87     74.82 o 
 -11   1   3     3328.92     3750.91    118.44 o 
  -9   1   3     7385.90     7547.78    200.41 o 
  -7   1   3     4674.93     4738.31    218.24 o 
  -5   1   3     5642.69     5165.52     80.80 o 
  -3   1   3     8853.32     9548.17    185.27 o 
  -1   1   3    39004.46    39392.01    730.58 o 
   1   1   3     5285.92     5661.55     75.77 o 
   3   1   3    15129.10    14647.98    219.63 o 
   5   1   3     9386.61    10750.62    178.41 o 
   7   1   3     8213.83     7360.80    140.56 o 
   9   1   3        6.12       51.98     79.98 o 
  11   1   3     8750.04     8381.62    280.62 o 
  13   1   3     1320.80     1301.18     44.08 o 
 -20   2   3      940.88      903.70    107.91 o 
 -18   2   3      642.69      773.60    105.52 o 
 -16   2   3     4218.99     3971.26    123.04 o 
 -14   2   3     4671.47     4930.60    183.21 o 
 -12   2   3     1626.04     1537.46     75.55 o 
 -10   2   3     5653.48     5548.56    139.95 o 
  -8   2   3     9835.92     9221.60    155.46 o 
  -6   2   3     1804.79     1840.79     44.10 o 
  -4   2   3     4732.18     4871.79     74.01 o 
  -2   2   3     9951.92     9072.24    119.84 o 
   0   2   3     7850.68     8595.88    129.15 o 
   2   2   3     2118.51     2246.14     47.47 o 
   4   2   3    28012.49    27632.57    269.40 o 
   6   2   3     8707.75     9302.08    162.56 o 
   8   2   3     6445.18     6114.26    163.97 o 
  10   2   3     8890.58     9061.85    218.46 o 
  14   2   3     1839.27     1917.54     66.01 o 
 -19   3   3      277.57      180.72     66.41 o 
 -17   3   3     2445.45     2156.98    194.06 o 
 -15   3   3     3896.32     4210.06    154.14 o 
 -13   3   3     2849.42     2647.38    102.81 o 
 -11   3   3     5164.62     5373.96    123.26 o 
  -9   3   3     7769.55     8059.29    132.93 o 
  -7   3   3    10974.63    10935.79    163.61 o 
  -5   3   3      379.29      508.03     32.50 o 
  -3   3   3    14694.93    14081.44    159.92 o 
  -1   3   3     4210.66     3988.73     49.56 o 
   1   3   3     7643.78     7872.19     96.64 o 
   3   3   3     7244.08     7062.94     90.14 o 
   5   3   3     6950.48     6040.29    125.21 o 
   7   3   3     6647.43     6381.00    108.43 o 
   9   3   3     6852.16     7020.50    150.80 o 
  11   3   3     2165.30     1820.37    168.46 o 
 -20   4   3       75.57      165.17    146.84 o 
 -18   4   3      145.69      176.40     88.96 o 
 -16   4   3      109.52      153.75     54.10 o 
 -14   4   3      326.53      402.78     70.84 o 
 -12   4   3     1085.31     1303.80     69.85 o 
 -10   4   3      909.01      750.48     43.82 o 
  -8   4   3     3553.68     3748.88     66.99 o 
  -6   4   3     3801.58     3298.87     67.30 o 
  -4   4   3     2587.82     2505.53     51.31 o 
  -2   4   3     4655.62     4312.33     70.58 o 
   0   4   3     2886.54     2852.63     55.40 o 
   2   4   3    14417.19    14502.38    282.73 o 
   4   4   3     2001.21     1782.61     47.16 o 
   6   4   3     4740.15     4771.83     92.05 o 
   8   4   3     5351.46     5396.03    114.32 o 
  10   4   3      256.31      259.67     73.92 o 
 -19   5   3       78.48      149.10     65.28 o 
 -17   5   3      956.64      973.96    129.31 o 
 -15   5   3     1540.38     1706.16    113.62 o 
 -13   5   3     1217.40     1137.78     85.70 o 
 -11   5   3      833.45      831.46     53.68 o 
  -9   5   3     4771.04     5122.23     71.21 o 
  -7   5   3     5049.81     5609.60     78.52 o 
  -5   5   3     7887.37     7511.96    112.52 o 
  -3   5   3     8406.73     8171.90    104.03 o 
  -1   5   3     1358.70     1277.44     82.47 o 
   1   5   3      685.79      871.30     55.79 o 
   3   5   3     3302.82     3310.44     68.31 o 
   5   5   3     2296.16     2548.89     62.00 o 
   7   5   3     1363.79     1300.57     60.44 o 
   9   5   3      836.76      835.15     55.15 o 
 -18   6   3      414.06      542.11    275.29 o 
 -16   6   3     2315.27     2028.91    145.87 o 
 -14   6   3     2755.92     2851.60    132.51 o 
 -12   6   3     1223.41     1335.81     71.28 o 
 -10   6   3     3600.99     3503.72     96.43 o 
  -8   6   3    13352.38    13424.54    179.80 o 
  -6   6   3     2008.98     2285.33     81.70 o 
  -4   6   3     7238.27     6602.16    104.94 o 
  -2   6   3    11608.95    12445.08    387.23 o 
   0   6   3     5634.25     5616.17    110.81 o 
   2   6   3     5001.35     4996.51     94.64 o 
   4   6   3     7475.21     7439.90    152.86 o 
   6   6   3     7111.00     7246.10    162.97 o 
   8   6   3     5542.48     5350.69    214.87 o 
  10   6   3     1985.80     1978.33    142.56 o 
 -17   7   3     1188.20     1160.87    100.51 o 
 -15   7   3     2374.84     2458.28    101.58 o 
 -13   7   3     3447.25     3605.26     94.27 o 
 -11   7   3     2468.25     2432.13     71.91 o 
  -9   7   3     2973.45     3042.38     57.67 o 
  -7   7   3     5036.66     5284.89     73.23 o 
  -5   7   3     9790.79     9396.47    142.87 o 
  -3   7   3     4704.11     4715.88     94.51 o 
  -1   7   3    12695.92    13018.44    296.05 o 
   1   7   3     2720.09     2582.77     88.32 o 
   3   7   3     6068.04     5982.59    101.07 o 
   5   7   3     2195.28     2282.67    105.44 o 
   7   7   3     2420.41     2689.56    104.66 o 
   9   7   3     1727.90     1653.65     70.39 o 
  11   7   3     3125.25     3052.60    152.24 o 
 -16   8   3        3.45      271.66    164.07 o 
 -14   8   3     1033.27      780.25    101.45 o 
 -12   8   3     1117.58     1011.91     55.02 o 
 -10   8   3      700.26      734.94     45.24 o 
  -8   8   3      274.15      303.68     61.78 o 
  -6   8   3     4790.52     4890.05    132.37 o 
  -4   8   3      890.29      839.65     50.90 o 
  -2   8   3     1407.60     1366.06     88.25 o 
   0   8   3     1122.32     1109.00     54.34 o 
   2   8   3     5503.08     5374.30    118.43 o 
   4   8   3     1036.83     1123.31     68.77 o 
   6   8   3      629.22      729.18     49.67 o 
   8   8   3     1611.41     1772.73    248.16 o 
  10   8   3     2017.54     1759.82    135.52 o 
 -15   9   3      437.98      558.52    161.58 o 
 -13   9   3       66.77       85.11     31.23 o 
 -11   9   3       40.64       79.55     54.18 o 
  -9   9   3      506.87      488.08     43.95 o 
  -7   9   3      618.18      700.10     64.73 o 
  -5   9   3      111.55      106.02     57.07 o 
  -3   9   3      131.02      175.63     63.99 o 
  -1   9   3     2505.03     2440.49     86.20 o 
   1   9   3      346.22      355.04     58.92 o 
   3   9   3      934.27      886.13     96.43 o 
   5   9   3      847.00      870.16     81.72 o 
   7   9   3       56.52      142.14     63.20 o 
   9   9   3      297.30      273.27     97.31 o 
  11   9   3      943.08      801.97    116.98 o 
 -14  10   3     1066.83      854.99    170.73 o 
 -12  10   3      595.86      479.68    107.85 o 
 -10  10   3     2370.48     2175.77    100.81 o 
  -8  10   3     1681.51     1537.72    148.52 o 
  -6  10   3     2178.14     2053.40    147.81 o 
  -4  10   3     1758.44     1509.10     77.26 o 
  -2  10   3     4267.77     4327.47    115.13 o 
   0  10   3      726.92      646.65    104.99 o 
   2  10   3     2498.44     2512.21    152.61 o 
   4  10   3     2781.28     2676.63    125.61 o 
   6  10   3     2152.19     2116.63    112.59 o 
   8  10   3      970.54      920.86    126.38 o 
  10  10   3     1500.04     1533.42    164.10 o 
  -9  11   3      977.39      888.71    152.01 o 
  -7  11   3     2151.98     2102.24    159.51 o 
  -5  11   3     3161.09     2715.47    253.66 o 
  -3  11   3     3781.77     3364.21    186.25 o 
  -1  11   3     1901.12     1816.25    128.42 o 
   1  11   3     3607.56     3481.45    112.52 o 
   3  11   3     2487.26     1984.65    403.42 o 
   5  11   3     1477.73     1852.14    196.96 o 
   7  11   3     1418.45     1539.62    149.13 o 
   9  11   3     1471.94     1214.70    156.05 o 
 -10  12   3      173.33      112.80     74.54 o 
  -8  12   3      325.82      509.25     98.78 o 
  -6  12   3      911.89     1056.00    136.52 o 
  -4  12   3     1009.32     1138.61    102.99 o 
  -2  12   3      279.18      234.02     66.15 o 
   0  12   3     1177.06     1161.08    135.08 o 
   2  12   3      863.93      942.76    107.57 o 
   4  12   3      366.27      375.61     95.57 o 
   6  12   3      174.89      299.24    135.53 o 
  -5  13   3       72.21      182.93     77.31 o 
  -3  13   3       96.62      128.80     67.89 o 
  -1  13   3      145.00      148.46     52.50 o 
   1  13   3       60.51      428.99    147.29 o 
   3  13   3       21.83      113.78     86.68 o 
 -20   0   4     1089.85     1181.91    172.41 o 
 -18   0   4     2828.96     2435.44    191.58 o 
 -16   0   4     7919.33     8919.13    337.40 o 
 -14   0   4     6895.03     6712.01    291.35 o 
 -12   0   4     6262.25     5993.98    240.88 o 
 -10   0   4    16782.85    17820.64    542.44 o 
  -8   0   4    37378.98    37415.57    635.64 o 
  -6   0   4    21378.66    21148.14    270.44 o 
  -4   0   4    31906.07    30517.11    661.90 o 
  -2   0   4    39796.82    42254.66    947.04 o 
   0   0   4     9177.18     9429.53    199.32 o 
   2   0   4     1813.60     1966.82     88.23 o 
   4   0   4    26587.12    25362.19    751.36 o 
   6   0   4    23895.54    23573.22    499.44 o 
   8   0   4    13642.80    13360.45    374.15 o 
  10   0   4     2599.82     3021.95    171.63 o 
 -21   1   4      541.54      616.95    218.47 o 
 -19   1   4      379.25      518.79    130.80 o 
 -17   1   4     1915.07     2084.35    152.17 o 
 -15   1   4     2818.05     2513.49    295.94 o 
 -13   1   4     1869.60     1925.31    100.58 o 
 -11   1   4     6950.86     6811.18    180.89 o 
  -9   1   4    16944.35    17059.36    327.90 o 
  -7   1   4    10050.05     9563.30    128.24 o 
  -5   1   4     9716.34     9235.11    105.18 o 
  -3   1   4     8429.25     9128.93    117.13 o 
  -1   1   4     7588.21     7101.63    232.12 o 
   1   1   4     1551.89     1474.61     58.28 o 
   3   1   4     7201.93     6824.93     99.75 o 
   5   1   4     7932.44     8363.37    111.83 o 
   7   1   4     3164.28     3291.77    107.00 o 
   9   1   4     2777.92     2776.12    108.99 o 
 -20   2   4       20.42       17.09    138.35 o 
 -18   2   4      270.56      256.45     68.13 o 
 -16   2   4      256.68      157.05     37.08 o 
 -14   2   4      843.46      853.52     59.80 o 
 -12   2   4      169.10      250.85     55.69 o 
 -10   2   4       60.58      151.77     81.55 o 
  -8   2   4      211.65      202.25     51.42 o 
  -6   2   4      109.91       95.47     12.60 o 
  -4   2   4      614.35      469.27     24.78 o 
  -2   2   4     3413.56     3590.85     49.74 o 
   0   2   4      460.96      391.59     26.27 o 
   2   2   4     1227.04     1552.20     36.45 o 
   4   2   4     2961.51     2604.38     58.27 o 
   6   2   4     7259.86     6756.47     91.03 o 
   8   2   4     2994.22     3003.22     57.76 o 
  10   2   4      917.43      893.62     38.99 o 
 -19   3   4      240.99      191.02     58.04 o 
 -17   3   4     2459.89     2479.65    130.14 o 
 -15   3   4     2989.36     2881.93     92.20 o 
 -13   3   4     1266.58     1290.77     67.15 o 
 -11   3   4     1344.87     1218.52     55.39 o 
  -9   3   4     5170.13     4951.84    130.78 o 
  -7   3   4     7885.60     8376.63    142.49 o 
  -5   3   4     1296.77     1158.51     35.61 o 
  -3   3   4     6136.94     6515.72     64.03 o 
  -1   3   4     6527.27     6690.54     87.50 o 
   1   3   4      405.79      470.95     25.47 o 
   3   3   4     1043.77     1150.38     41.86 o 
   5   3   4     1132.38     1175.57     72.78 o 
   7   3   4      120.85      121.53     48.43 o 
   9   3   4      944.51     1008.18     53.06 o 
  11   3   4     1145.08     1170.89     59.37 o 
  13   3   4       59.62      112.87     27.57 o 
 -20   4   4      842.01      967.32    105.90 o 
 -18   4   4     2758.44     2851.02    145.35 o 
 -16   4   4     6874.98     6649.46    422.74 o 
 -14   4   4     2411.30     2413.83     86.40 o 
 -12   4   4     4349.83     4320.10    101.31 o 
 -10   4   4    10218.62    10805.91    169.92 o 
  -8   4   4    16696.98    16600.29    205.43 o 
  -6   4   4    10102.92     9555.30    106.17 o 
  -4   4   4    14524.07    14783.68    185.58 o 
  -2   4   4    17809.17    18084.03    174.43 o 
   0   4   4    21209.69    20000.64    246.99 o 
   2   4   4     2464.67     2539.89     61.12 o 
   4   4   4    13258.85    13595.82    171.62 o 
   6   4   4     6981.75     7177.30    107.42 o 
   8   4   4      260.89      252.97     27.68 o 
  10   4   4     9582.43     9556.35    227.66 o 
  12   4   4     3278.30     3109.50    128.48 o 
 -19   5   4      622.59      420.16     74.14 o 
 -17   5   4     1007.29      921.75    125.90 o 
 -15   5   4     2984.68     3218.11    195.76 o 
 -13   5   4     1849.62     1562.78     69.17 o 
 -11   5   4     5547.90     5743.28     97.97 o 
  -9   5   4     7053.44     7124.89    203.13 o 
  -7   5   4    12919.54    12414.02    145.76 o 
  -5   5   4    10369.29    10411.97    173.84 o 
  -3   5   4    14700.95    14206.25    176.19 o 
  -1   5   4    11386.89    11222.88    108.91 o 
   1   5   4     9341.36     9053.59    204.13 o 
   3   5   4    14863.79    15836.76    188.10 o 
   5   5   4    10876.24    10918.47    200.70 o 
   7   5   4     5232.48     5504.70    100.37 o 
   9   5   4     5428.05     5693.40    207.74 o 
  11   5   4     3310.52     3140.76    131.04 o 
 -18   6   4      179.40      183.07     54.53 o 
 -16   6   4      734.99      771.12    108.45 o 
 -14   6   4      832.25      965.63     88.74 o 
 -12   6   4      596.64      608.84     48.05 o 
 -10   6   4      396.63      478.11     30.56 o 
  -8   6   4     4229.29     4317.69     71.53 o 
  -6   6   4     5689.75     5696.67    118.10 o 
  -4   6   4     3529.28     3329.29     70.76 o 
  -2   6   4     1114.96     1060.43     49.12 o 
   0   6   4     7677.68     7784.86    275.19 o 
   2   6   4     6446.85     6265.23    103.97 o 
   4   6   4     1225.98     1146.27     45.49 o 
   6   6   4      628.57      603.40     42.87 o 
   8   6   4     6193.46     6516.28    306.36 o 
  10   6   4      763.03      874.08     96.25 o 
 -17   7   4      222.44      168.41    146.15 o 
 -15   7   4      867.36      732.58     89.75 o 
 -13   7   4       35.71       99.47     49.79 o 
 -11   7   4     1030.98     1084.93     48.08 o 
  -9   7   4     1229.33     1269.25     52.32 o 
  -7   7   4     1918.10     2070.36     64.02 o 
  -5   7   4      788.04      837.56     48.37 o 
  -3   7   4     4230.54     3982.14     88.53 o 
  -1   7   4     1031.79     1344.90     71.95 o 
   1   7   4      254.16      238.70     30.64 o 
   3   7   4     2809.86     2724.68     70.30 o 
   5   7   4     4803.53     4931.66    102.81 o 
   7   7   4      207.66      197.03     32.66 o 
   9   7   4      996.03      973.21    123.12 o 
  11   7   4      377.81      287.05     80.96 o 
 -16   8   4     1800.84     1921.33    216.81 o 
 -14   8   4     1858.63     1462.48    160.99 o 
 -12   8   4     1222.79     1276.05    110.23 o 
 -10   8   4     2445.45     2723.99     59.95 o 
  -8   8   4     1097.27      965.54    125.87 o 
  -6   8   4     1860.15     1989.29    101.16 o 
  -4   8   4     5014.06     5283.49    141.43 o 
  -2   8   4     3308.99     3060.66     92.14 o 
   0   8   4     2823.70     2979.67     95.54 o 
   2   8   4      268.84      286.01     42.50 o 
   4   8   4     2355.44     2279.45     70.71 o 
   6   8   4     1205.46     1251.16     68.54 o 
   8   8   4     1981.05     1789.21    137.35 o 
  10   8   4     1221.48     1152.89    105.14 o 
 -15   9   4      799.96      612.23    129.09 o 
 -11   9   4     1460.33     1338.08     75.35 o 
  -9   9   4     2318.68     2617.09    195.96 o 
  -7   9   4     2415.44     2625.57    201.17 o 
  -5   9   4     4874.38     4758.24    162.96 o 
  -3   9   4     2578.57     2600.50    219.17 o 
  -1   9   4     6707.07     7014.04    168.53 o 
   1   9   4     5151.20     5035.43    191.23 o 
   3   9   4     9392.39     9434.08    252.64 o 
   5   9   4     2679.01     2693.65     93.88 o 
   7   9   4     5030.51     5140.25    226.22 o 
   9   9   4     2084.37     2232.94    173.70 o 
  11   9   4     1308.97     1375.46    122.18 o 
 -14  10   4      872.55      943.49    156.10 o 
 -10  10   4      134.00      252.87    101.99 o 
  -8  10   4      774.40      857.85    157.60 o 
  -6  10   4     2084.35     1808.06    148.13 o 
  -4  10   4     1119.13     1129.34    134.03 o 
  -2  10   4     1141.38     1326.41    237.44 o 
   0  10   4     1540.06     1449.67    103.94 o 
   2  10   4     2918.28     2858.21    185.30 o 
   6  10   4     1424.66     1399.61    147.75 o 
   8  10   4     1482.77     1295.71    135.72 o 
  10  10   4      477.68      436.15    113.29 o 
  -9  11   4      532.96      477.04     97.20 o 
  -7  11   4      372.56      339.84     91.49 o 
  -5  11   4       54.06      108.98     59.86 o 
  -3  11   4       14.94      125.75    137.92 o 
  -1  11   4       81.17      150.60     62.62 o 
   1  11   4      416.81      349.84     70.39 o 
   3  11   4      480.84      529.82    125.18 o 
   5  11   4      111.85       85.45     66.30 o 
   7  11   4        0.36        6.01    125.61 o 
   9  11   4      256.28      508.02    145.83 o 
 -10  12   4      277.82      366.81     95.17 o 
  -8  12   4      589.29      714.26    114.66 o 
  -6  12   4      357.43      415.89     92.17 o 
  -4  12   4      648.84      707.24     93.10 o 
  -2  12   4      642.39      651.98    112.41 o 
   0  12   4      265.09      186.42     61.57 o 
   2  12   4      579.49      472.59    108.16 o 
   4  12   4      347.78      226.07     89.36 o 
   6  12   4      507.58      367.09    115.17 o 
  -5  13   4      577.91      604.02     96.01 o 
  -3  13   4      797.33      676.01     88.35 o 
  -1  13   4      524.03      480.73     80.99 o 
   1  13   4     1245.97     1502.18    200.02 o 
   3  13   4      434.18      398.30    130.46 o 
 -21   1   5      355.21      361.52     83.58 o 
 -19   1   5      720.55      823.00    137.88 o 
 -17   1   5     2783.58     2350.45    124.47 o 
 -15   1   5     2926.24     2844.02    118.11 o 
 -13   1   5     2224.54     2332.83    114.89 o 
 -11   1   5     5936.74     5929.92    210.02 o 
  -9   1   5    14383.19    14256.01    146.75 o 
  -7   1   5    10676.09    11001.14    125.62 o 
  -5   1   5    15092.32    14665.74    264.42 o 
  -3   1   5    11741.56    11154.89    157.41 o 
  -1   1   5     7704.02     8035.19    206.06 o 
   1   1   5    10917.24    11694.71    281.71 o 
   3   1   5     6810.39     6672.56    162.23 o 
   5   1   5     3785.62     3768.56    109.00 o 
   7   1   5     3470.96     3236.90    113.81 o 
   9   1   5     4669.76     4352.25    131.98 o 
 -20   2   5      824.50      721.80     97.68 o 
 -18   2   5     2449.04     2278.64    170.25 o 
 -16   2   5     5758.42     5743.80    181.29 o 
 -14   2   5     3365.93     3114.59    134.71 o 
 -12   2   5     7394.12     7808.38    216.37 o 
 -10   2   5    15609.46    15675.88    226.52 o 
  -8   2   5    13946.09    14107.47    144.45 o 
  -6   2   5     4814.34     4625.24     65.10 o 
  -2   2   5    41300.02    40948.83   1178.08 o 
   0   2   5    11176.16    10724.52    116.38 o 
   2   2   5    21392.95    21791.39    340.87 o 
   4   2   5    23930.14    22904.51    218.17 o 
   6   2   5     3675.33     3779.03     65.52 o 
   8   2   5     4412.25     4205.88     94.01 o 
 -21   3   5      620.21      562.62     92.23 o 
 -19   3   5      970.15      914.53    105.45 o 
 -17   3   5     2779.76     2924.44    303.96 o 
 -15   3   5     2417.53     2345.13     91.11 o 
 -13   3   5     2425.53     2461.35     75.86 o 
 -11   3   5     6898.21     7244.84    104.67 o 
  -9   3   5     7913.04     7790.82    106.72 o 
  -7   3   5     9107.12     9004.45    118.78 o 
  -5   3   5    18925.78    19259.06    177.98 o 
  -3   3   5    13967.01    14122.78    152.99 o 
  -1   3   5     4077.09     3902.90     58.29 o 
   1   3   5     3634.68     3570.22     65.89 o 
   3   3   5     4486.48     4409.14    119.60 o 
   5   3   5     9396.45     9372.96    121.93 o 
   7   3   5     2640.97     2657.96     67.59 o 
   9   3   5     3577.52     3922.32    115.77 o 
  11   3   5     4328.12     4459.51    139.95 o 
 -20   4   5        5.67       98.61     68.55 o 
 -18   4   5       54.57      102.86     85.85 o 
 -16   4   5       36.39      101.78    116.85 o 
 -14   4   5      247.46      230.88     54.09 o 
 -12   4   5      156.51      175.80     37.11 o 
 -10   4   5      121.37      218.98     28.93 o 
  -8   4   5      229.88      258.42     22.37 o 
  -6   4   5     2204.27     1958.49     43.17 o 
  -4   4   5      463.75      438.58     13.03 o 
  -2   4   5     1614.74     1478.81     37.77 o 
   0   4   5     5365.45     5076.83     94.19 o 
   2   4   5     2887.65     2930.62     64.74 o 
   4   4   5     2025.74     2080.65     96.54 o 
   6   4   5     2256.86     2251.04     60.84 o 
   8   4   5      963.28      925.21     94.19 o 
  10   4   5     1776.96     1852.50     84.75 o 
 -19   5   5      301.35      222.50     74.60 o 
 -17   5   5     1670.83     2041.09    154.27 o 
 -15   5   5     1348.80     1420.27    101.00 o 
 -13   5   5      469.91      423.13     56.27 o 
 -11   5   5     2952.69     3066.90     84.27 o 
  -9   5   5     1500.80     1398.27     41.95 o 
  -7   5   5    11529.15    11210.33    100.04 o 
  -5   5   5     5457.36     5216.15    130.05 o 
  -3   5   5    18576.53    18582.42    184.64 o 
  -1   5   5      749.28      685.47     32.12 o 
   1   5   5      587.42      572.45     38.87 o 
   3   5   5     2119.34     2327.03     70.68 o 
   5   5   5     3966.84     3997.46     70.95 o 
   7   5   5      101.94      101.75     24.00 o 
   9   5   5      611.68      609.28     70.72 o 
  11   5   5     1349.67     1357.75     88.32 o 
 -18   6   5      789.57      849.82    180.67 o 
 -16   6   5     1734.44     1607.92    132.01 o 
 -14   6   5     1655.45     1840.35    106.93 o 
 -12   6   5     2695.92     2833.13    273.99 o 
 -10   6   5     6621.62     6986.44    114.77 o 
  -8   6   5     3029.81     2825.55    110.47 o 
  -6   6   5     4106.60     3895.92     86.22 o 
  -4   6   5     6836.48     6840.69    109.72 o 
  -2   6   5    16084.83    16262.07    211.70 o 
   0   6   5     2541.16     2689.70     64.38 o 
   2   6   5    11609.25    11432.32    165.65 o 
   4   6   5     9118.70     9324.08    186.96 o 
   6   6   5     2223.20     2432.07     79.88 o 
   8   6   5     1748.57     1556.99     71.51 o 
  10   6   5     4343.98     4042.24    148.51 o 
 -17   7   5     1016.11     1223.43    199.01 o 
 -15   7   5     1324.13     1565.85    115.34 o 
 -13   7   5      821.27      861.44     74.81 o 
 -11   7   5     1076.64     1160.05     50.66 o 
  -9   7   5     1433.56     1883.61    155.15 o 
  -7   7   5     2424.75     2224.74     74.78 o 
  -5   7   5     5389.25     5034.74     94.99 o 
  -3   7   5     3691.72     3751.08     84.06 o 
  -1   7   5     3430.04     3283.30    120.04 o 
   1   7   5     3245.86     3564.42    192.20 o 
   3   7   5     1759.48     1717.00     79.63 o 
   5   7   5     4094.48     4376.16     90.35 o 
   7   7   5     2162.66     2396.36     83.61 o 
   9   7   5     3007.13     3522.12    124.89 o 
 -16   8   5      165.72       74.31    146.33 o 
 -12   8   5       34.13       92.53     39.01 o 
 -10   8   5       45.03      164.01    136.83 o 
  -8   8   5      825.23      599.20    103.19 o 
  -6   8   5     1260.90     1112.36     85.31 o 
  -4   8   5      228.75      310.22     87.46 o 
  -2   8   5     1104.72      994.08    119.01 o 
   0   8   5     5369.98     5480.41    207.40 o 
   2   8   5      389.59      422.64     50.89 o 
   4   8   5      627.99      764.78     58.71 o 
   6   8   5     2226.99     2405.66    114.40 o 
   8   8   5     2089.62     1976.71    142.16 o 
  10   8   5       68.17       55.32     40.21 o 
 -15   9   5      190.83      234.12     91.38 o 
 -11   9   5      719.79      879.87    162.24 o 
  -9   9   5     1044.37      926.11    138.47 o 
  -7   9   5        5.52      216.12    136.61 o 
  -5   9   5      602.03      596.87    100.14 o 
  -3   9   5     2012.39     1964.10    148.68 o 
  -1   9   5      825.98      758.24    108.15 o 
   1   9   5      502.79      313.98     52.58 o 
   3   9   5      497.25      426.83     56.78 o 
   5   9   5      398.74      292.99     82.12 o 
   7   9   5       88.48       53.82    106.26 o 
   9   9   5      386.01      270.20     88.54 o 
 -14  10   5      628.14      759.18    176.99 o 
 -10  10   5     1587.02     1282.75    150.31 o 
  -8  10   5     1461.52     1345.70    150.32 o 
  -6  10   5      504.24      498.21    114.19 o 
  -4  10   5     2244.50     2477.00    170.48 o 
  -2  10   5     1459.20     1353.57    151.15 o 
   0  10   5     2408.69     2824.11    195.43 o 
   2  10   5     1455.82     1503.33    151.28 o 
   4  10   5     2120.75     2083.73    180.53 o 
   6  10   5      740.40      826.10    119.24 o 
   8  10   5      887.07      652.69    129.81 o 
  10  10   5      655.19      523.41    105.18 o 
 -11  11   5     1256.68     1522.00    182.03 o 
  -9  11   5      492.04      318.19     95.94 o 
  -7  11   5     2135.01     1929.60    186.27 o 
  -5  11   5     1863.32     1645.13    148.36 o 
  -3  11   5     1158.04     1022.57    100.17 o 
  -1  11   5     3099.30     2864.29    364.97 o 
   1  11   5     2514.15     2481.99    194.95 o 
   3  11   5      874.50      993.11    134.46 o 
   5  11   5     1782.67     1872.87    174.29 o 
   7  11   5     1981.30     1960.09    193.26 o 
 -10  12   5      314.01      294.32     93.71 o 
  -8  12   5      464.80      644.57    127.96 o 
  -6  12   5     1560.39     1572.78    134.80 o 
  -4  12   5      226.42      206.08    129.87 o 
  -2  12   5      438.63      486.33    112.72 o 
   0  12   5      466.65      489.79    122.44 o 
   2  12   5      393.91      302.79     91.18 o 
   4  12   5      123.09      178.40    112.35 o 
   6  12   5      948.21     1189.92    157.23 o 
  -5  13   5       95.61      182.20    121.12 o 
  -3  13   5       33.56      142.42     97.12 o 
  -1  13   5      105.13      126.32     58.86 o 
   1  13   5      114.69      351.57    121.91 o 
 -18   0   6     2406.87     2167.85    186.09 o 
 -16   0   6     5565.10     5314.48    249.87 o 
 -14   0   6      612.64      810.32    147.59 o 
 -12   0   6     6948.76     6893.87    167.63 o 
 -10   0   6    16483.83    16241.17    329.49 o 
  -8   0   6    14843.78    14383.48    251.67 o 
  -6   0   6    19217.51    18871.31    271.80 o 
  -4   0   6    49224.84    48102.38   1086.87 o 
  -2   0   6    29064.63    31182.94    868.07 o 
   0   0   6    13242.19    11772.07    366.93 o 
   2   0   6    12544.38    11474.91    268.01 o 
   4   0   6    33266.29    30271.76    554.59 o 
   6   0   6     9366.29    10342.59    265.21 o 
   8   0   6     9784.29     9318.90    260.47 o 
 -21   1   6      347.88      132.36     58.12 o 
 -19   1   6     1048.49      815.40    142.94 o 
 -17   1   6     1666.61     1670.27    114.37 o 
 -15   1   6     2147.23     2116.27    100.80 o 
 -13   1   6     3369.32     2966.29    110.85 o 
 -11   1   6     9059.83     9370.43    117.75 o 
  -9   1   6    14334.25    14342.33    141.96 o 
  -7   1   6    10019.79     9668.42     95.20 o 
  -5   1   6    21774.64    21619.55    379.47 o 
  -3   1   6    21820.76    21568.01    454.10 o 
  -1   1   6     9051.25     8719.12    184.76 o 
   1   1   6    11106.62    11095.08    165.44 o 
   3   1   6    10235.39    10513.01    278.05 o 
   5   1   6     6382.12     6650.25    135.93 o 
   7   1   6     1504.42     1579.58     96.66 o 
 -20   2   6        8.44       87.62     91.54 o 
 -18   2   6      184.07      310.97     72.17 o 
 -16   2   6      358.40      325.54     69.49 o 
 -14   2   6      177.74      167.14     43.36 o 
 -12   2   6      390.13      355.56     36.55 o 
 -10   2   6      907.46      904.60     39.86 o 
  -8   2   6      813.22      781.06     36.97 o 
  -6   2   6      812.88      601.05     32.09 o 
  -4   2   6      301.21      167.03     24.68 o 
  -2   2   6     6461.68     7434.22    104.40 o 
   0   2   6     2507.42     2898.74    206.33 o 
   2   2   6       49.45       53.39     45.38 o 
   4   2   6     3438.02     3190.44     98.25 o 
   6   2   6     1641.25     1459.93     83.05 o 
   8   2   6     1580.93     1538.75    103.04 o 
 -21   3   6       46.02      132.17    146.81 o 
 -19   3   6      839.72     1009.72    125.25 o 
 -17   3   6     1468.17     1319.08     99.35 o 
 -15   3   6     1641.60     1685.25     98.63 o 
 -13   3   6     2072.27     1956.71    115.30 o 
 -11   3   6     5494.96     5457.78     67.22 o 
  -9   3   6     4930.05     5116.01     75.30 o 
  -7   3   6     3697.78     3320.53     53.19 o 
  -5   3   6     8339.44     8446.45    134.79 o 
  -3   3   6    12377.21    13046.81    195.87 o 
  -1   3   6     5744.48     5804.90     80.05 o 
   1   3   6     8116.05     8029.45    100.48 o 
   3   3   6     8049.73     8595.16    166.56 o 
   5   3   6     6041.49     5953.42    106.58 o 
   7   3   6      271.52      375.98     36.89 o 
   9   3   6     2784.91     2773.90     76.53 o 
 -20   4   6      500.25      557.57     92.39 o 
 -18   4   6     3305.21     3141.49    137.23 o 
 -16   4   6     2300.22     2536.67    135.44 o 
 -14   4   6     2555.17     2666.44    134.77 o 
 -12   4   6     7169.58     7355.90    262.84 o 
 -10   4   6    13941.98    14494.93    145.28 o 
  -8   4   6     7248.40     7047.92     82.07 o 
  -6   4   6    10998.08    10637.40    244.69 o 
  -4   4   6    20756.31    20755.63    209.38 o 
  -2   4   6    12559.69    11849.01    132.27 o 
   0   4   6     9895.87     9913.26    118.37 o 
   2   4   6    23570.36    24690.68    325.21 o 
   4   4   6     6266.39     6218.49    155.35 o 
   6   4   6     7358.86     7574.24    122.95 o 
   8   4   6     5610.42     5561.45    139.59 o 
  10   4   6     6187.32     6278.43    205.32 o 
 -19   5   6      562.21      607.49     87.55 o 
 -17   5   6     1844.63     1812.31    140.20 o 
 -15   5   6     1736.62     1927.07    107.47 o 
 -13   5   6     2845.90     2943.55    261.76 o 
 -11   5   6     2561.92     2552.91     70.22 o 
  -9   5   6     6537.70     6351.31     83.53 o 
  -7   5   6     2427.10     2341.06     58.49 o 
  -5   5   6    11750.52    11303.33    138.32 o 
  -3   5   6     6868.37     6793.76    100.04 o 
  -1   5   6     8678.87     8733.58    123.74 o 
   1   5   6     6371.65     6468.45    122.11 o 
   3   5   6     7101.03     6713.32    157.01 o 
   5   5   6     1368.45     1393.04     49.67 o 
   7   5   6     4465.99     4406.16     88.15 o 
   9   5   6     3294.76     3233.39    121.06 o 
 -18   6   6       99.93      280.88    163.03 o 
 -16   6   6      393.81      293.29     72.40 o 
 -14   6   6      663.57      800.76     34.78 o 
 -12   6   6      415.67      523.93     41.66 o 
 -10   6   6      121.01      141.24     44.50 o 
  -8   6   6     1961.48     1982.71     62.96 o 
  -6   6   6      673.68      729.59     53.57 o 
  -4   6   6     1633.46     1669.70    125.17 o 
  -2   6   6     1924.92     1949.90     54.82 o 
   0   6   6     3722.68     3777.97    122.61 o 
   2   6   6     1240.98     1531.11     74.24 o 
   4   6   6      315.82      309.68     34.25 o 
   6   6   6     1222.95     1244.54     58.70 o 
   8   6   6     1169.45     1113.76     65.26 o 
 -17   7   6      383.60      334.15    112.45 o 
 -13   7   6      589.66      565.37     54.48 o 
 -11   7   6     1836.13     1668.72     46.25 o 
  -9   7   6      492.57      510.40    130.47 o 
  -7   7   6      468.17      510.95    100.88 o 
  -5   7   6     3697.57     3457.31     86.74 o 
  -3   7   6     4837.92     4945.56    103.97 o 
  -1   7   6     1599.57     1697.29     54.48 o 
   1   7   6     1225.58     1216.67     55.50 o 
   3   7   6     6090.45     6240.67    124.38 o 
   5   7   6      220.90      287.00     43.67 o 
   7   7   6     1025.72     1074.74     73.46 o 
   9   7   6      316.26      375.14     45.24 o 
 -16   8   6     1207.00     1258.21    190.39 o 
 -12   8   6     2109.22     2154.86    180.68 o 
 -10   8   6     2198.58     2104.34    187.17 o 
  -8   8   6      780.49      911.20    137.35 o 
  -6   8   6     2077.15     2221.28    157.68 o 
  -4   8   6     2475.69     2270.15    147.54 o 
  -2   8   6     1284.71     1239.84    135.79 o 
   0   8   6      492.77      407.42     96.10 o 
   2   8   6     2768.72     2622.31     77.29 o 
   4   8   6     3667.03     3672.87    154.63 o 
   6   8   6     1535.20     1481.46     91.03 o 
   8   8   6      733.84      563.10     84.28 o 
  10   8   6     1447.17     1449.82    120.28 o 
 -15   9   6     1904.91     2244.24    223.78 o 
 -11   9   6     1902.12     2116.53    172.79 o 
  -9   9   6     1564.07     1663.44    174.45 o 
  -7   9   6     2161.89     2091.35    171.67 o 
  -5   9   6     1459.86     1733.43    154.14 o 
   1   9   6     4303.66     4335.88    205.15 o 
   3   9   6     1957.76     1680.88    280.08 o 
   5   9   6     3330.46     3488.96    241.68 o 
   7   9   6     1041.70     1043.30    132.13 o 
   9   9   6      931.20      842.14    115.49 o 
 -14  10   6     1699.66     1356.88    162.30 o 
 -12  10   6      293.11      516.43    150.87 o 
 -10  10   6      181.20      245.74    106.69 o 
  -8  10   6      818.65      873.48    125.22 o 
  -6  10   6     1450.40     1189.80    141.51 o 
  -4  10   6      206.46      204.66     81.09 o 
   0  10   6     1722.64     2164.33    181.54 o 
   2  10   6      494.63      546.09    120.66 o 
   4  10   6      846.93     1092.77    154.54 o 
   6  10   6     1405.82     1629.67    161.44 o 
   8  10   6      556.74      376.90    104.14 o 
 -11  11   6      107.76       52.98     87.86 o 
  -9  11   6      252.91      269.06     88.29 o 
  -7  11   6      138.38       98.32    144.84 o 
  -5  11   6      251.06      266.60    109.25 o 
  -3  11   6      334.46      478.46     83.61 o 
  -1  11   6      190.62      183.67     81.44 o 
   1  11   6      135.19      187.56    127.57 o 
   3  11   6       21.82      209.33    125.49 o 
   5  11   6        7.25       54.66    114.04 o 
   7  11   6      215.85      270.32    139.26 o 
  -6  12   6      521.77      318.33     91.76 o 
  -4  12   6      205.71      139.51     60.44 o 
  -2  12   6      387.78      382.53     93.86 o 
   0  12   6      193.71      289.48    138.71 o 
   2  12   6      201.42      181.71    125.81 o 
   4  12   6      573.30      376.72    133.98 o 
 -21   1   7      108.69      210.02     68.31 o 
 -19   1   7      787.12      749.25    109.10 o 
 -17   1   7      769.83      735.61     94.64 o 
 -15   1   7      972.91     1015.96     49.84 o 
 -13   1   7     1335.60     1323.66     45.43 o 
 -11   1   7     7441.99     7392.72    106.96 o 
  -9   1   7      248.46      265.97     23.76 o 
  -7   1   7     7468.74     7367.89    182.75 o 
  -5   1   7    15575.40    17012.44    280.65 o 
  -3   1   7    11331.47    11813.61    242.92 o 
  -1   1   7     5532.72     6068.22    120.83 o 
   1   1   7     9785.86     9314.71    149.70 o 
   3   1   7    12865.68    13814.09    232.37 o 
   5   1   7    10547.71    10309.62    229.10 o 
   7   1   7     4746.17     4551.36    140.01 o 
 -20   2   7      983.17      757.22    190.06 o 
 -18   2   7     2649.43     2239.47    259.79 o 
 -16   2   7     1691.71     1540.40     64.30 o 
 -14   2   7     2654.67     2723.79     80.94 o 
 -12   2   7     9228.68     9143.63     97.08 o 
 -10   2   7     7338.32     7709.57     79.05 o 
  -8   2   7     6342.88     6440.41    136.24 o 
  -6   2   7    10796.07    10701.37    140.79 o 
  -4   2   7    32873.79    33887.75    543.06 o 
  -2   2   7     6915.83     6971.67    113.16 o 
   0   2   7    17896.93    17898.02    261.43 o 
   2   2   7    25032.87    25725.72    345.35 o 
   4   2   7     9496.33     9690.70    154.50 o 
   6   2   7     4111.40     4254.13    196.42 o 
 -21   3   7      727.91      684.06    195.00 o 
 -19   3   7      833.16      832.90     99.64 o 
 -17   3   7     2546.60     2439.07    126.64 o 
 -15   3   7      560.48      577.72     68.72 o 
 -13   3   7     4242.72     4345.21    107.33 o 
 -11   3   7     1443.94     1433.35     57.68 o 
  -9   3   7     7147.95     7535.14     94.13 o 
  -7   3   7     3052.90     2895.36     56.22 o 
  -5   3   7    11652.79    11353.72    145.19 o 
  -3   3   7     3562.99     3408.01     75.72 o 
  -1   3   7     6949.23     6759.33    169.03 o 
   1   3   7     7928.65     7981.09    141.69 o 
   3   3   7     6050.85     5905.66    120.89 o 
   5   3   7     2676.43     2754.90    108.84 o 
   7   3   7     2608.62     2774.14    145.27 o 
 -20   4   7      199.27      160.86     73.96 o 
 -18   4   7       63.39      108.74     58.21 o 
 -16   4   7      433.67      462.00     86.84 o 
 -14   4   7      693.85      691.91     48.79 o 
 -12   4   7      690.57      636.30     41.45 o 
 -10   4   7      664.05      715.76     35.92 o 
  -8   4   7      877.62      772.70     50.40 o 
  -6   4   7     4064.17     4233.14     94.39 o 
  -4   4   7      568.20      498.25     30.42 o 
  -2   4   7     1789.04     1680.54     49.09 o 
   0   4   7     2428.27     2584.49     86.95 o 
   2   4   7       41.30       31.86     48.70 o 
   4   4   7      129.09      134.10     42.75 o 
   6   4   7       77.59       84.94     27.43 o 
   8   4   7      173.32      226.13     46.65 o 
 -19   5   7      204.98      267.56     96.44 o 
 -17   5   7      634.02      605.50     92.34 o 
 -15   5   7      168.23      179.61     20.26 o 
 -13   5   7     1020.40     1081.99     63.38 o 
 -11   5   7     1101.18     1070.26     59.18 o 
  -9   5   7      573.59      589.01     27.29 o 
  -7   5   7     4121.28     4010.79     65.00 o 
  -5   5   7     8693.12     8405.41    141.49 o 
  -3   5   7      626.64      576.43     32.53 o 
  -1   5   7     2245.29     2355.87     78.31 o 
   1   5   7     4259.08     4030.95     80.89 o 
   3   5   7     5317.99     5360.02    246.52 o 
   5   5   7     2109.14     2005.15     58.84 o 
   7   5   7     1160.60     1038.95     56.25 o 
   9   5   7     4287.99     4167.84    138.80 o 
 -18   6   7     1016.75      834.37    175.15 o 
 -16   6   7     1258.41     1133.36    112.21 o 
 -14   6   7     1637.02     1727.00    134.89 o 
 -12   6   7     4012.32     4067.96    122.56 o 
 -10   6   7     2662.37     2491.00    105.94 o 
  -8   6   7     4648.87     4273.84    288.01 o 
  -6   6   7     4629.34     4730.85     98.75 o 
  -4   6   7    10916.90    10463.42    142.85 o 
  -2   6   7     2019.00     2014.57     63.88 o 
   0   6   7     7017.81     6838.23    111.70 o 
   2   6   7     5500.93     5306.86    119.60 o 
   4   6   7     6481.20     6408.93    124.17 o 
   6   6   7     1698.52     1640.25     69.19 o 
   8   6   7     4729.41     4454.56    106.63 o 
 -17   7   7      730.84      662.20    153.55 o 
 -13   7   7     1570.84     1492.31    176.19 o 
 -11   7   7     2225.89     2150.63    169.39 o 
  -9   7   7     2033.79     1915.16    135.92 o 
  -7   7   7     3139.17     3494.70    208.40 o 
  -5   7   7      834.70     1210.15    133.51 o 
  -3   7   7     2747.55     2503.28     89.28 o 
  -1   7   7     1818.05     1723.88     62.80 o 
   1   7   7     3411.42     3628.03    132.19 o 
   3   7   7     2422.44     2426.13     97.27 o 
   5   7   7     2101.38     1951.93     71.86 o 
   7   7   7     2705.47     2742.94     96.52 o 
   9   7   7     1026.26     1063.01     94.23 o 
 -16   8   7      573.54     1000.46    217.50 o 
 -12   8   7       48.57      196.36    156.18 o 
 -10   8   7      671.28      651.45    138.25 o 
  -8   8   7     1248.71     1137.00    150.63 o 
  -6   8   7      334.38      230.48     91.35 o 
   0   8   7     1397.93     1421.01     82.87 o 
   2   8   7      707.07      693.31     58.14 o 
   4   8   7      123.60      140.34     42.33 o 
   6   8   7     1244.97     1389.64    127.07 o 
   8   8   7      217.08      190.82     75.04 o 
 -15   9   7      144.79      379.22    178.47 o 
 -13   9   7       61.47      147.32    156.55 o 
 -11   9   7     1599.91     1485.99    166.59 o 
  -9   9   7      488.88      397.25    125.98 o 
  -7   9   7       63.27     1311.28    145.07 o 
  -5   9   7      401.97      633.83    125.74 o 
   1   9   7      336.73      308.70     45.11 o 
   3   9   7      300.03      390.66     56.30 o 
   5   9   7      468.74      372.20     93.57 o 
   7   9   7      438.24      588.29    109.83 o 
 -14  10   7      867.31      793.62    163.76 o 
 -12  10   7      782.62      566.88    128.86 o 
 -10  10   7     1877.63     1637.18    149.26 o 
  -8  10   7      555.88      869.70    162.24 o 
  -6  10   7     1330.48     1446.82    167.82 o 
  -4  10   7     2391.78     1919.58    177.97 o 
   0  10   7       96.17      118.86     66.18 o 
   2  10   7     1441.19     1556.71    160.83 o 
   4  10   7      762.21      681.24    119.05 o 
   6  10   7      446.47      467.18    105.02 o 
   8  10   7      489.98      328.81    100.62 o 
 -11  11   7      393.18      234.80     98.34 o 
  -7  11   7     1007.02     1019.42    155.35 o 
  -5  11   7     1385.50     1603.88    178.75 o 
  -3  11   7     1098.62      778.68    136.28 o 
   1  11   7      694.81      783.45    150.59 o 
   3  11   7     1226.43     1489.11    165.77 o 
   5  11   7     1501.87     1519.24    179.57 o 
  -8  12   7     1297.11     1601.89    205.73 o 
  -4  12   7      243.40      226.36     70.82 o 
  -2  12   7      583.72      600.94     97.21 o 
   0  12   7      938.05      966.47    175.44 o 
   2  12   7      159.72      186.82    120.82 o 
 -18   0   8     2445.01     2481.06    114.97 o 
 -16   0   8      504.16      501.11     65.79 o 
 -14   0   8      570.52      541.28     52.91 o 
 -12   0   8     3475.44     3181.16     84.30 o 
 -10   0   8     5033.71     4907.99    132.30 o 
  -8   0   8     5945.18     5940.29    160.28 o 
  -6   0   8    28663.38    29734.58    702.76 o 
  -4   0   8    12822.82    13786.02    322.76 o 
  -2   0   8     4356.60     4062.63    139.53 o 
   0   0   8    15245.05    15346.93    384.41 o 
   2   0   8    25032.84    25346.20    465.27 o 
   4   0   8     7313.84     7540.51    141.44 o 
 -21   1   8      484.98      430.92     94.83 o 
 -19   1   8     1153.82     1489.78    161.68 o 
 -17   1   8     1427.87     1403.36     64.96 o 
 -15   1   8     1156.25     1214.35     55.82 o 
 -13   1   8     5642.04     5688.43    112.21 o 
 -11   1   8     4535.11     4392.32     71.99 o 
  -9   1   8     1355.44     1363.74     44.53 o 
  -7   1   8     6970.90     6691.62    117.61 o 
  -5   1   8     5672.87     5448.78    128.54 o 
  -3   1   8     8994.76     8866.33    168.53 o 
  -1   1   8     3312.09     3501.42     98.78 o 
   1   1   8     9760.04    10036.64    159.12 o 
   3   1   8     6228.93     6271.38    224.19 o 
   5   1   8     1181.31     1156.79     85.16 o 
 -20   2   8       49.48       73.73     69.37 o 
 -18   2   8      138.07      287.05    140.58 o 
 -16   2   8      806.65      718.07     51.19 o 
 -14   2   8      206.17      273.19     38.00 o 
 -12   2   8      541.25      572.62     30.03 o 
 -10   2   8     1076.17     1126.95     52.68 o 
  -8   2   8     5783.64     5420.04     83.29 o 
  -6   2   8      891.70      682.81     50.77 o 
  -4   2   8     1515.66     1588.41     74.19 o 
  -2   2   8      725.36      852.07     50.02 o 
   0   2   8      811.78      852.17     43.02 o 
   2   2   8      264.64      285.95     35.13 o 
   4   2   8     1780.27     1576.62     75.25 o 
   6   2   8      115.14      122.86     79.43 o 
 -19   3   8      664.96      846.30     96.82 o 
 -17   3   8      413.95      598.44    104.24 o 
 -15   3   8      172.17      150.81     24.03 o 
 -13   3   8     3396.97     3404.41    101.60 o 
 -11   3   8     1603.66     1620.60     48.43 o 
  -9   3   8      236.45      237.14     26.24 o 
  -7   3   8     1833.35     1732.62     62.03 o 
  -5   3   8     3214.62     3137.54     75.46 o 
  -3   3   8     3007.40     2974.95     74.89 o 
  -1   3   8     2724.45     2594.51     71.81 o 
   1   3   8     6702.98     6792.78    278.04 o 
   3   3   8     3373.54     3375.50    124.60 o 
   5   3   8      517.41      443.19     93.07 o 
 -20   4   8      865.09      893.89    102.80 o 
 -18   4   8     1773.07     1640.90    109.53 o 
 -16   4   8     1744.18     1658.39    101.01 o 
 -14   4   8      532.73      534.35     76.34 o 
 -12   4   8     7106.25     7596.75    143.57 o 
 -10   4   8      539.51      473.93     55.72 o 
  -8   4   8     5742.74     5470.50     95.57 o 
  -6   4   8     5934.36     5809.61     99.36 o 
  -4   4   8    11601.29    11961.35    159.92 o 
  -2   4   8     1779.60     1621.15     54.79 o 
   0   4   8    11414.47    11631.43    236.93 o 
   2   4   8     3734.83     3650.78     70.63 o 
   4   4   8     6116.97     6377.59    143.40 o 
   6   4   8     2671.24     2445.40     79.85 o 
 -19   5   8      935.61      664.04    138.26 o 
 -17   5   8     1621.42     1734.12    111.38 o 
 -15   5   8     2417.29     2221.04     83.99 o 
 -13   5   8     1954.74     2081.87     88.79 o 
 -11   5   8     3826.62     4008.66     83.96 o 
  -9   5   8     5713.79     5539.40     84.33 o 
  -7   5   8     8205.03     7671.96    104.63 o 
  -5   5   8     4709.75     4934.21     81.77 o 
  -3   5   8     5751.37     5884.50    114.89 o 
  -1   5   8     3427.12     3514.98     75.72 o 
   1   5   8     7038.20     6813.01    120.14 o 
   3   5   8     3278.39     3510.80    104.34 o 
   5   5   8     2407.42     2388.61     72.66 o 
   7   5   8     3601.67     3691.17    109.59 o 
 -18   6   8      251.85      251.40    166.95 o 
 -16   6   8     1087.69     1138.31    170.24 o 
 -14   6   8     1896.54     1918.38     90.53 o 
 -12   6   8      315.12      304.63     67.58 o 
 -10   6   8     2161.08     2125.03    174.18 o 
  -8   6   8      884.44      716.51    133.30 o 
  -6   6   8     1998.82     1602.25     81.58 o 
  -4   6   8       20.47       63.76     21.63 o 
  -2   6   8     4753.87     5060.96    102.73 o 
   0   6   8      761.64      637.59     47.06 o 
   2   6   8     1296.49     1335.46     93.86 o 
   4   6   8        9.31       42.35     51.12 o 
   6   6   8     2042.25     2096.65    124.32 o 
   8   6   8      300.16      274.14     55.07 o 
 -17   7   8      290.70      265.23    152.22 o 
 -15   7   8        0.07      123.25    164.08 o 
 -13   7   8      437.47      202.38    121.11 o 
 -11   7   8      472.69      554.75    135.23 o 
  -9   7   8       19.02       21.42    147.65 o 
  -7   7   8      183.99      108.25     79.72 o 
  -3   7   8      997.51     1003.79     34.57 o 
  -1   7   8      157.89      183.32     34.78 o 
   1   7   8     3726.89     3363.76    160.88 o 
   3   7   8      828.50      865.65     64.34 o 
   5   7   8      506.16      660.74     53.34 o 
   7   7   8      668.70      580.79     63.80 o 
 -16   8   8      379.51      374.63    143.49 o 
 -14   8   8     1118.96     1309.87    185.75 o 
 -12   8   8     2237.70     2114.38    194.14 o 
 -10   8   8     1911.95     2164.32    189.02 o 
  -8   8   8      756.75     1152.93    171.01 o 
   0   8   8     1152.90     1127.85     77.91 o 
   2   8   8     4108.83     4081.43    134.24 o 
   4   8   8      800.39      922.97     93.78 o 
   6   8   8     1515.57     1498.81    128.35 o 
   8   8   8     1432.02     1014.42    100.33 o 
 -15   9   8     1494.46     1325.63    198.79 o 
 -13   9   8     2263.05     2428.15    215.08 o 
 -11   9   8     1827.13     1973.50    193.46 o 
  -9   9   8     3122.28     3062.43    229.96 o 
  -7   9   8     2021.69     2234.24    201.43 o 
   1   9   8     1878.15     1800.62    158.75 o 
   3   9   8     2351.55     3153.75    191.34 o 
   5   9   8     1277.30     1074.11    121.38 o 
   7   9   8      967.17      911.23    114.79 o 
 -14  10   8      508.90      579.42    135.40 o 
 -12  10   8      382.23      308.75    122.66 o 
  -8  10   8     2529.70     2506.86    218.80 o 
  -6  10   8      335.46      304.90    107.44 o 
   0  10   8     1339.54     1276.19    151.50 o 
   2  10   8      121.86      258.63    100.03 o 
   4  10   8     1363.94      991.85    140.59 o 
   6  10   8      882.50     1046.84    128.75 o 
 -11  11   8      175.31      195.90     87.84 o 
  -9  11   8        4.08       75.54    157.18 o 
  -5  11   8      367.92      307.15    114.91 o 
   1  11   8      284.31      256.94    102.43 o 
   3  11   8      202.84      111.27    118.76 o 
   5  11   8       26.28      175.43    143.56 o 
  -6  12   8      284.75       62.60     95.19 o 
  -2  12   8      259.52      311.81    166.01 o 
   0  12   8      825.86     1189.73    184.85 o 
 -21   1   9      722.24      998.99    113.33 o 
 -19   1   9      971.12      884.59    135.31 o 
 -17   1   9      726.58      737.90     73.43 o 
 -15   1   9        7.84       58.38     41.95 o 
 -13   1   9     2145.75     2391.62     63.88 o 
 -11   1   9     1461.73     1234.61     50.41 o 
  -9   1   9      850.96      940.26     45.01 o 
  -7   1   9     1144.39     1609.94     81.57 o 
  -5   1   9     3462.42     3142.45    133.27 o 
  -3   1   9      171.05      193.96     43.90 o 
  -1   1   9     1174.15     1695.73     85.96 o 
   1   1   9     4511.48     4739.02    191.84 o 
   3   1   9     6791.77     6763.72    133.59 o 
 -20   2   9     2651.58     2426.55    133.94 o 
 -18   2   9     2169.86     2234.64    149.38 o 
 -16   2   9     2338.05     2100.65     75.78 o 
 -14   2   9     3276.07     3093.64     88.00 o 
 -12   2   9     5408.46     5687.81    156.62 o 
 -10   2   9      576.91      503.36     36.07 o 
  -8   2   9     1595.69     1576.20     51.91 o 
  -6   2   9     7297.38     7283.02    394.59 o 
  -4   2   9     1992.62     2227.61     87.45 o 
  -2   2   9     4038.20     4292.78    145.85 o 
   0   2   9     8105.16     8661.35    139.09 o 
   2   2   9     8880.36     9245.90    151.49 o 
   4   2   9      531.67      632.80     89.99 o 
 -19   3   9     1391.90     1285.60    243.00 o 
 -17   3   9      984.97     1443.13    228.00 o 
 -15   3   9     1617.89     1488.05     94.93 o 
 -13   3   9     1522.39     1515.19     61.54 o 
 -11   3   9     3745.28     3775.57    139.55 o 
  -9   3   9      375.53      310.01     30.43 o 
  -7   3   9     8700.56     8810.33    189.05 o 
  -5   3   9     3333.13     3638.51     84.58 o 
  -3   3   9     4994.76     4831.20    159.61 o 
  -1   3   9     3143.94     2758.81     98.69 o 
   1   3   9    11205.34    11456.06    179.76 o 
   3   3   9     1146.82     1025.65     55.01 o 
   5   3   9     3958.19     3834.09    202.46 o 
 -20   4   9        2.98      -84.25    117.53 o 
 -18   4   9      330.11      290.25     61.96 o 
 -16   4   9      210.34      133.12     47.89 o 
 -14   4   9      341.18      372.48     47.49 o 
 -12   4   9      523.65      516.51     45.50 o 
 -10   4   9     1743.35     1583.46     54.89 o 
  -8   4   9     1756.36     1925.88     59.71 o 
  -6   4   9      612.16      592.59     91.26 o 
  -4   4   9     2118.29     1992.82     88.74 o 
  -2   4   9     2461.11     2583.62     70.25 o 
   0   4   9     2854.68     2595.18     76.65 o 
   2   4   9      876.41      779.03     56.87 o 
   4   4   9     1739.34     1774.64    125.65 o 
 -19   5   9      699.24      801.85    187.17 o 
 -17   5   9      523.11      480.54     72.09 o 
 -15   5   9        9.53       52.39     63.67 o 
 -13   5   9      557.40      555.04     46.99 o 
 -11   5   9     1724.03     1751.55     69.90 o 
  -9   5   9        0.86       82.14     37.27 o 
  -7   5   9     2123.72     1938.66     44.15 o 
  -5   5   9      149.93      208.71     43.30 o 
  -3   5   9      461.11      637.70     49.28 o 
  -1   5   9     2443.47     2704.04     68.74 o 
   1   5   9     4367.85     4329.87     95.61 o 
   3   5   9       89.74      127.73     51.62 o 
   5   5   9     1762.51     1641.88     68.45 o 
 -18   6   9     1314.88     1460.03    228.60 o 
 -16   6   9      778.67      802.32    169.55 o 
 -14   6   9     2204.11     2370.93    256.24 o 
 -12   6   9     4359.95     4162.88    103.88 o 
 -10   6   9     3094.60     2956.66    207.89 o 
  -8   6   9     2463.09     2756.63    192.35 o 
  -4   6   9     2993.94     2928.01     75.34 o 
  -2   6   9     2972.39     3105.75     78.05 o 
   0   6   9     3030.69     3027.52     80.57 o 
   2   6   9     5484.86     4998.97    102.69 o 
   4   6   9     1363.43     1525.74     64.32 o 
   6   6   9     3151.63     3063.77    279.02 o 
 -17   7   9     1497.44     1947.21    207.35 o 
 -15   7   9     1315.90     1554.72    190.25 o 
 -13   7   9     1926.86     2178.09    202.44 o 
 -11   7   9     2767.88     3627.15    253.03 o 
  -9   7   9     2949.02     2989.49    193.24 o 
  -3   7   9     2657.72     2394.34     72.40 o 
  -1   7   9     6754.01     7138.67    175.03 o 
   1   7   9     1719.30     1539.50    102.92 o 
   3   7   9     5132.33     4779.52    146.88 o 
   5   7   9     1939.27     1802.42     89.42 o 
   7   7   9     2960.37     2734.76    124.15 o 
 -16   8   9      892.69      834.69    171.14 o 
 -14   8   9      391.11      293.82    135.00 o 
 -10   8   9     1854.13     2008.15    179.92 o 
  -8   8   9     1539.29     1624.95    182.26 o 
  -2   8   9     1586.87     1554.43     60.44 o 
   0   8   9     1367.70     1333.83     89.91 o 
   2   8   9      465.94      539.93     81.54 o 
   4   8   9     2036.41     2383.45    157.92 o 
   6   8   9     1014.48      935.46    100.46 o 
 -15   9   9       66.43      118.24    181.34 o 
 -13   9   9      271.48      199.87    116.53 o 
  -9   9   9      112.06      135.66     88.70 o 
  -7   9   9      341.53      322.63    134.31 o 
   3   9   9      306.47      314.13    107.42 o 
   5   9   9      651.05      863.19    113.98 o 
 -12  10   9     1342.36     1728.91    215.23 o 
 -10  10   9      626.84      558.55    148.53 o 
  -6  10   9     1538.16     1537.04    200.38 o 
   0  10   9     1266.60     1481.69    163.68 o 
   2  10   9     1116.14     1086.81    153.10 o 
   4  10   9      632.77      325.40     84.41 o 
  -9  11   9      788.63      838.83    162.78 o 
  -7  11   9     1277.97     1076.90    152.59 o 
  -1  11   9     1162.68      890.91    162.76 o 
  -4  12   9      485.23      300.18    125.22 o 
 -18   0  10      734.38      763.64    132.01 o 
 -16   0  10     3237.40     2777.64    104.10 o 
 -14   0  10     3844.71     3676.07    129.24 o 
 -12   0  10    12218.82    12965.76    367.63 o 
 -10   0  10     2569.86     2509.11    105.39 o 
  -8   0  10    10091.12     9659.06    230.03 o 
  -6   0  10     8616.42     9388.13    330.68 o 
  -4   0  10     4992.95     5405.94    219.17 o 
  -2   0  10      236.50      145.59     58.04 o 
   0   0  10    19827.09    20912.07    657.77 o 
   2   0  10     8429.24     8040.10    137.29 o 
   4   0  10     2309.63     2282.39     85.02 o 
 -21   1  10     1053.60      989.73    111.53 o 
 -19   1  10     1944.12     2008.87    180.87 o 
 -17   1  10     1455.95     1395.14     85.56 o 
 -15   1  10     4005.09     3765.34     94.49 o 
 -13   1  10     3331.76     3301.56     71.75 o 
 -11   1  10     2487.97     2475.37     93.86 o 
  -9   1  10     1207.89     1143.60     63.57 o 
  -7   1  10     4548.88     4614.95    122.98 o 
  -5   1  10     5558.07     5357.00    158.23 o 
  -3   1  10      906.85     1073.66     97.41 o 
  -1   1  10     3190.27     3041.24    106.75 o 
   1   1  10     3183.06     3048.58     99.16 o 
   3   1  10      649.40      700.97    101.79 o 
 -20   2  10      100.51      142.55     74.63 o 
 -18   2  10      438.17      382.20     63.77 o 
 -16   2  10       12.31       63.36     63.58 o 
 -14   2  10     1093.79     1063.28     56.28 o 
 -12   2  10      260.73      417.84     47.46 o 
 -10   2  10     2949.33     3155.37     78.40 o 
  -8   2  10       58.44      108.83     52.32 o 
  -6   2  10     2047.33     2125.96     85.61 o 
  -4   2  10      764.47      674.56     60.83 o 
  -2   2  10     2297.90     2449.56     81.00 o 
   0   2  10      276.07      355.92     42.78 o 
   2   2  10     2136.37     2093.07    189.02 o 
   4   2  10      915.65      846.47     59.92 o 
 -19   3  10     1726.96     1629.84    316.62 o 
 -17   3  10      361.77      342.26     64.09 o 
 -15   3  10     1396.29     1766.10    133.33 o 
 -13   3  10     1391.73     1474.87     66.35 o 
 -11   3  10     1696.70     1626.14     61.05 o 
  -9   3  10      237.57      324.59     55.34 o 
  -7   3  10     3053.08     2947.34    155.71 o 
  -5   3  10     3161.66     3346.42    100.14 o 
  -3   3  10       98.41      131.71     33.43 o 
  -1   3  10      877.53      804.49     52.15 o 
   1   3  10      410.25      390.17     51.03 o 
   3   3  10      432.88      321.11     43.65 o 
 -20   4  10     1118.20     1410.21    176.44 o 
 -18   4  10     1219.81     1245.80    230.63 o 
 -16   4  10      577.52      594.19     69.59 o 
 -14   4  10     4100.20     3989.76    209.11 o 
 -12   4  10     4083.77     3964.32     98.90 o 
 -10   4  10     4112.83     4086.26    143.18 o 
  -8   4  10     1153.33     1363.54     59.85 o 
  -6   4  10     9893.76    10070.54    185.53 o 
  -4   4  10     1100.97     1237.65     58.08 o 
  -2   4  10     3115.36     3154.52    185.15 o 
   0   4  10     3361.22     3111.17     99.22 o 
   2   4  10     4149.98     4313.24    308.50 o 
 -19   5  10      748.51      623.76    169.35 o 
 -17   5  10      750.03      980.59    183.74 o 
 -15   5  10     1594.53     1770.99    102.82 o 
 -13   5  10     3114.51     3155.34    146.62 o 
 -11   5  10     2348.65     2352.53     76.06 o 
  -9   5  10     3723.29     3396.04     95.59 o 
  -7   5  10     3606.79     3918.01    181.70 o 
  -5   5  10     4856.12     5307.11    178.79 o 
  -3   5  10     3214.37     2758.75    158.15 o 
  -1   5  10     5270.56     5732.97    171.13 o 
   1   5  10     3654.38     3693.19    109.17 o 
   3   5  10     3869.91     3792.72    177.95 o 
   5   5  10     2567.00     2793.31    143.02 o 
 -18   6  10      259.08       94.64     90.47 o 
 -16   6  10      604.44      640.72    126.49 o 
 -14   6  10       69.22      172.60    157.31 o 
 -12   6  10      943.68     1008.33    101.25 o 
 -10   6  10     1044.06      960.60    106.58 o 
  -6   6  10      253.00      257.29     22.52 o 
  -4   6  10     2518.49     2484.15     94.21 o 
  -2   6  10     1492.21     1691.94     86.11 o 
   0   6  10      783.19      833.65     77.37 o 
   2   6  10      711.42      707.92     51.98 o 
   4   6  10     1912.02     2084.21     89.69 o 
   6   6  10      268.83      251.82     59.95 o 
 -17   7  10       69.77      355.47    189.68 o 
 -15   7  10      103.96      149.58    161.60 o 
 -11   7  10      979.35     1073.55    165.45 o 
  -9   7  10       47.99      127.48    158.89 o 
  -3   7  10      250.00      240.40     42.27 o 
  -1   7  10      700.73      707.03     74.15 o 
   1   7  10      290.79      405.49     71.95 o 
   3   7  10       43.73      139.26     73.70 o 
   5   7  10       85.75       62.88     42.43 o 
 -16   8  10      495.70      463.73    124.61 o 
 -14   8  10      561.69     1055.06    222.40 o 
 -12   8  10     2038.69     2311.81    191.75 o 
 -10   8  10      869.31      759.24    138.45 o 
  -8   8  10     3327.22     3732.12    254.64 o 
   4   8  10     1491.46     1634.72    145.80 o 
 -13   9  10      727.59      691.79    146.70 o 
 -11   9  10     1049.47     1079.36    169.22 o 
  -7   9  10     1499.85     1206.48    155.14 o 
   3   9  10     1781.32     1602.78    159.73 o 
   5   9  10      908.75      750.52    119.05 o 
 -12  10  10       32.89      137.69    164.70 o 
 -10  10  10     1348.11     1523.98    219.67 o 
  -8  10  10      615.25      403.99    131.09 o 
   2  10  10      793.18      929.59    150.09 o 
   4  10  10      850.72     1120.99    146.55 o 
  -9  11  10       44.90       71.01    162.69 o 
  -7  11  10      216.30      376.20    122.55 o 
  -5  11  10      331.39      183.46    114.03 o 
  -1  11  10       98.49      170.04    139.28 o 
   1  11  10      251.12      320.85    123.18 o 
 -19   1  11      533.69      539.22    136.75 o 
 -17   1  11      443.82      592.10     83.22 o 
 -15   1  11     3058.33     3159.76    131.07 o 
 -13   1  11     2063.52     1932.51     69.88 o 
 -11   1  11     4181.77     4227.08     96.65 o 
  -9   1  11      632.71      597.04     71.37 o 
  -7   1  11    10046.69     9754.29    220.14 o 
  -5   1  11     2456.02     2805.09     99.68 o 
  -3   1  11     4364.53     4840.18    172.24 o 
  -1   1  11     4286.58     4032.98     97.53 o 
   1   1  11     9203.43     9450.57    184.04 o 
   3   1  11      366.08      390.05     35.40 o 
 -20   2  11     2737.20     2715.78    202.91 o 
 -18   2  11     1368.52     1279.67    127.13 o 
 -16   2  11     2180.08     2024.12    110.28 o 
 -14   2  11     6570.20     6304.17    147.38 o 
 -12   2  11     3414.05     3163.65     80.15 o 
 -10   2  11     2748.20     2898.03     95.18 o 
  -8   2  11     8428.38     8063.35    180.32 o 
  -6   2  11    10816.36    11232.33    206.17 o 
  -4   2  11     3438.36     3368.07    102.92 o 
  -2   2  11     2650.46     2914.84    192.22 o 
   0   2  11     8114.78     8493.92    174.98 o 
   2   2  11     1067.60      931.26     57.78 o 
   4   2  11     2363.45     2295.32     89.91 o 
 -19   3  11      495.51      673.79     92.90 o 
 -17   3  11      677.22      560.48     99.40 o 
 -15   3  11     1479.21     1262.07    103.18 o 
 -13   3  11     3951.21     4054.13    111.66 o 
 -11   3  11      912.81      961.61     92.41 o 
  -9   3  11     4512.39     4237.50    121.03 o 
  -7   3  11     2347.74     2409.56    113.29 o 
  -5   3  11     7354.55     7828.21    261.41 o 
  -3   3  11      401.18      320.16     77.21 o 
  -1   3  11     7318.08     7359.09    150.46 o 
   1   3  11     1844.97     1781.34    128.73 o 
   3   3  11     4294.24     3960.76    126.17 o 
 -18   4  11       29.06       67.68     73.68 o 
 -16   4  11       38.44       60.37     80.25 o 
 -14   4  11        3.50       65.92     33.93 o 
 -12   4  11      443.75      502.50     76.21 o 
 -10   4  11       14.10       63.44     28.65 o 
  -8   4  11       36.28       87.32     34.53 o 
  -6   4  11      616.72      566.23     70.30 o 
  -4   4  11     1483.00     1637.74     84.36 o 
  -2   4  11      429.13      358.72     45.93 o 
   0   4  11      454.96      532.54     61.32 o 
   2   4  11     1982.28     1875.16    127.52 o 
 -19   5  11      362.86      413.98    127.86 o 
 -17   5  11      237.05      381.94    147.25 o 
 -15   5  11      785.67      654.60     82.99 o 
 -13   5  11     2374.27     2298.52     97.93 o 
 -11   5  11     1263.22     1206.16     56.71 o 
  -9   5  11      991.00     1070.41     52.34 o 
  -7   5  11     2181.98     2035.95    108.62 o 
  -5   5  11     2491.15     2234.62    101.89 o 
  -3   5  11      178.91      204.21     45.66 o 
  -1   5  11     4257.82     4129.50    126.03 o 
   1   5  11     2384.00     2396.29    106.87 o 
   5   5  11      143.84      177.33     48.52 o 
 -16   6  11      795.56      775.99    141.04 o 
 -12   6  11     1741.69     1653.12    182.42 o 
 -10   6  11     1360.27     1480.11     56.13 o 
  -8   6  11     3270.70     3037.63     82.61 o 
  -6   6  11     3255.62     3181.50     96.74 o 
  -4   6  11     2507.52     2460.36    100.09 o 
  -2   6  11     2141.60     1999.99    108.52 o 
   0   6  11     3468.94     3322.27    148.86 o 
   2   6  11     1887.03     1679.73    135.22 o 
   4   6  11      847.52      851.14     91.61 o 
 -15   7  11      889.75     1279.85    195.09 o 
 -13   7  11      903.90     1039.59    176.66 o 
 -11   7  11     2033.02     1700.44    185.75 o 
  -9   7  11     2142.24     2364.18    212.23 o 
  -5   7  11     2466.71     2469.63     88.77 o 
  -3   7  11     3111.98     3492.58    117.78 o 
  -1   7  11     1348.07     1231.41    100.54 o 
   3   7  11     1540.44     1680.81    129.06 o 
 -14   8  11       21.68       64.90    166.42 o 
 -12   8  11      179.87      194.54    101.32 o 
  -8   8  11       69.19      188.75    165.33 o 
   4   8  11      806.11      670.55    104.53 o 
 -13   9  11      163.36      292.46    174.42 o 
 -11   9  11       58.66      236.32    172.64 o 
  -9   9  11      235.66      281.67    158.16 o 
   3   9  11      115.35      137.02     63.71 o 
 -10  10  11      473.82      359.36    143.52 o 
  -8  10  11      713.00      885.72    184.32 o 
   2  10  11      386.81      290.08     89.49 o 
 -20   0  12     1082.63     1111.65    165.31 o 
 -18   0  12      714.37      887.73    156.19 o 
 -16   0  12     3526.84     3560.39    210.02 o 
 -14   0  12     6337.34     7351.76    294.78 o 
 -12   0  12     4300.30     4401.00    229.74 o 
 -10   0  12     5870.94     5662.20    161.76 o 
  -8   0  12    10405.64    10960.26    297.85 o 
  -6   0  12     9650.77     9385.27    289.61 o 
  -4   0  12     3497.85     3736.50    182.67 o 
  -2   0  12    17285.14    17236.62    558.82 o 
   2   0  12     6816.84     6983.71    201.12 o 
   4   0  12     3294.21     2872.06    110.54 o 
 -19   1  12      590.88      539.69     85.16 o 
 -17   1  12      629.64      547.37     76.20 o 
 -15   1  12     2861.96     2726.07     98.09 o 
 -13   1  12     2767.86     2754.38    226.92 o 
 -11   1  12     1096.07     1117.35    127.26 o 
  -9   1  12     4578.79     4420.36    186.11 o 
  -7   1  12     5021.54     4584.48    128.38 o 
  -5   1  12     1046.55     1053.16     72.41 o 
  -3   1  12     2964.52     2984.30    111.36 o 
  -1   1  12     3243.50     3188.53    110.80 o 
   1   1  12     3790.71     3721.23    136.01 o 
   3   1  12     1366.91     1274.29     51.73 o 
 -20   2  12        7.73       87.14     93.66 o 
 -18   2  12      103.30      117.45     74.26 o 
 -16   2  12       37.58      140.95     78.13 o 
 -14   2  12      114.20      134.47     45.62 o 
 -12   2  12      317.93      376.86     86.24 o 
 -10   2  12      170.77      171.02     61.98 o 
  -8   2  12      268.01      210.11     56.65 o 
  -6   2  12      155.81      285.39     73.08 o 
  -4   2  12       22.08      117.11     46.53 o 
  -2   2  12     1497.65     1513.68     84.72 o 
   0   2  12     1647.52     1501.52     81.64 o 
   2   2  12       64.00       65.80     79.34 o 
   4   2  12       75.68      101.85     25.95 o 
 -19   3  12      491.49      646.41     90.18 o 
 -17   3  12      715.20      772.27    115.96 o 
 -15   3  12     2117.50     2039.89     97.37 o 
 -13   3  12     1796.33     1545.05     85.31 o 
 -11   3  12      830.33      947.56     74.91 o 
  -9   3  12     5879.91     5933.81    281.54 o 
  -7   3  12     5909.74     5865.93    202.37 o 
  -5   3  12      633.43      740.69     68.67 o 
  -3   3  12     4185.87     3989.44    205.36 o 
  -1   3  12     2886.02     3103.39    110.53 o 
   1   3  12     2350.11     2564.94    148.18 o 
   3   3  12      749.05      810.88     75.15 o 
 -18   4  12      483.39      403.57    125.09 o 
 -16   4  12     2047.65     2250.81    115.43 o 
 -14   4  12     3507.00     3296.83    567.05 o 
 -12   4  12     2277.94     2510.62    107.27 o 
 -10   4  12     1953.57     1983.97    134.68 o 
  -8   4  12     9083.19     9156.60    247.59 o 
  -6   4  12     5066.31     5195.78    177.04 o 
  -4   4  12     4563.15     4966.83    175.60 o 
  -2   4  12     3295.14     3336.67    116.63 o 
   0   4  12     9245.87     8402.79    278.56 o 
   2   4  12     1101.46      918.76     87.35 o 
 -17   5  12      600.38      724.82    155.19 o 
 -15   5  12     1045.32     1058.89    187.87 o 
 -13   5  12     1851.44     2096.18     96.76 o 
 -11   5  12      943.73      844.84     93.96 o 
  -9   5  12     1514.74     1630.01    147.44 o 
  -7   5  12     2455.34     2632.20    117.15 o 
  -5   5  12     2567.00     2403.48    123.44 o 
  -3   5  12     1776.89     2166.31    126.93 o 
  -1   5  12     2313.78     2006.63     91.76 o 
   1   5  12     1818.83     1866.57    200.02 o 
 -16   6  12      288.86      144.27    169.02 o 
 -14   6  12      139.50      225.21    104.68 o 
 -10   6  12      315.30      340.69    115.75 o 
  -8   6  12      115.65      127.65     39.18 o 
  -6   6  12      564.02      530.71     60.69 o 
  -4   6  12       75.87      106.48     63.10 o 
  -2   6  12      141.81       59.75     35.51 o 
   0   6  12      224.69      133.68     58.28 o 
   4   6  12      154.35      213.88     63.81 o 
 -15   7  12      471.88      430.99    133.67 o 
 -13   7  12      425.40      528.04    119.82 o 
 -11   7  12      126.52      189.40     98.89 o 
  -9   7  12      455.74      329.19    110.11 o 
   3   7  12        1.32       45.53    116.98 o 
 -14   8  12      772.97      421.79    119.59 o 
 -12   8  12      812.80     1180.80    191.99 o 
 -10   8  12     1140.06     1372.62    187.89 o 
 -11   9  12      626.41     1175.99    206.14 o 
  -9   9  12      475.71      879.59    186.95 o 
  -8  10  12      112.87      138.23    106.09 o 
 -19   1  13       35.27      128.79     91.53 o 
 -17   1  13      883.66      880.82    120.27 o 
 -15   1  13      922.04      777.55     88.52 o 
 -13   1  13      939.00     1029.48    165.01 o 
 -11   1  13      979.53     1176.51     98.25 o 
  -9   1  13     4299.88     4236.84    187.36 o 
  -7   1  13     3543.40     3720.86    172.93 o 
  -5   1  13     3019.72     2776.10    155.57 o 
  -1   1  13     4322.01     4249.26    164.32 o 
   1   1  13     2719.80     2930.86    139.33 o 
 -18   2  13      282.61      227.85    104.28 o 
 -16   2  13     2656.47     2856.75    148.31 o 
 -14   2  13     2314.21     2353.58    129.34 o 
 -12   2  13     1674.01     1692.18     88.11 o 
 -10   2  13     3054.37     2787.08    108.91 o 
  -8   2  13     6831.92     6570.17    248.92 o 
  -6   2  13     3046.97     3022.66    150.93 o 
  -4   2  13     7479.55     7430.61    200.02 o 
  -2   2  13     9163.26     8805.50    205.24 o 
   0   2  13     4841.63     4327.10    165.40 o 
   2   2  13     3481.92     3266.83    132.81 o 
 -19   3  13      340.29      337.10    119.30 o 
 -17   3  13      446.91      327.88     74.62 o 
 -15   3  13     2028.05     1928.05    116.07 o 
 -13   3  13     1337.65     1520.62    130.66 o 
 -11   3  13     2488.63     2273.62     88.26 o 
  -9   3  13     3004.68     2790.65    135.09 o 
  -7   3  13     3987.86     4049.19    174.16 o 
  -5   3  13      983.84      933.16    105.49 o 
  -3   3  13     4048.62     3875.53    125.38 o 
  -1   3  13     2659.29     2516.28    137.90 o 
   1   3  13     1968.23     1647.90    103.98 o 
 -18   4  13      102.37       48.06    160.37 o 
 -16   4  13      233.11      193.27     91.99 o 
 -14   4  13       36.16       76.37     87.30 o 
 -12   4  13      313.63      474.52    119.39 o 
 -10   4  13       51.90      102.21     51.31 o 
  -8   4  13      362.27      339.76     66.93 o 
  -6   4  13      337.28      306.75     68.45 o 
  -4   4  13      412.60      632.63     87.57 o 
  -2   4  13      109.48       64.78     66.43 o 
   0   4  13       77.83       80.42     48.96 o 
 -17   5  13      209.68      419.69    150.48 o 
 -15   5  13     1067.72     1076.19    174.47 o 
 -11   5  13     1229.12     1187.46     82.99 o 
  -9   5  13     1174.80     1259.15    101.71 o 
  -7   5  13     1083.70     1131.40     90.71 o 
  -5   5  13      376.37      373.60     70.81 o 
  -3   5  13     2014.31     1758.84    110.01 o 
  -1   5  13     1790.10     1652.79    128.85 o 
   1   5  13      830.32      650.97    107.17 o 
 -16   6  13     1041.63     1027.90    181.24 o 
 -14   6  13     1108.05      880.87    185.31 o 
 -12   6  13      225.14      307.33    106.00 o 
  -8   6  13     2848.05     2800.13     89.03 o 
 -15   7  13      570.98      478.56    173.42 o 
 -13   7  13     1898.95     2449.79    229.16 o 
 -11   7  13     1246.60     1301.33    198.13 o 
 -12   8  13      548.73      831.75    197.68 o 
 -10   8  13      484.44      507.94    134.85 o 
  -9   9  13      531.42      425.47    147.01 o 
 -16   0  14     1613.91     1379.57    149.43 o 
 -14   0  14      753.44      792.69    135.79 o 
 -12   0  14     1483.52     1737.27    169.20 o 
   0   0  14     4409.70     4153.44    181.33 o 
 -17   1  14      475.03      568.57    113.75 o 
 -15   1  14      967.32     1070.16    109.73 o 
 -13   1  14      202.15      282.91     70.93 o 
 -11   1  14      908.09      982.79    138.49 o 
  -3   1  14     2626.47     2523.55    153.11 o 
  -1   1  14     2092.05     2019.02    119.32 o 
 -18   2  14       90.33      227.26     93.35 o 
 -16   2  14       99.99      162.96    111.86 o 
 -14   2  14      195.08      416.13     75.86 o 
 -12   2  14      220.05      259.81     60.75 o 
 -10   2  14      164.28      494.53    109.47 o 
  -8   2  14      254.35      385.20     90.90 o 
  -6   2  14      580.56      468.18     79.14 o 
  -2   2  14       50.92      126.09     99.46 o 
   0   2  14      351.04      220.19     65.33 o 
 -17   3  14      390.73      474.33    159.76 o 
 -15   3  14      654.43      689.50     92.65 o 
 -13   3  14       42.15      187.35     70.27 o 
 -11   3  14      705.35      652.53     82.61 o 
  -9   3  14      878.71      955.08    112.60 o 
  -7   3  14     1044.40      978.33     97.37 o 
  -5   3  14      694.57      619.97    101.22 o 
  -1   3  14     1636.90     1593.55    134.35 o 
 -16   4  14     1826.38     1791.90    196.65 o 
 -14   4  14     1041.48     1244.97    120.31 o 
 -12   4  14     1009.60     1053.96     91.28 o 
 -10   4  14     2856.11     3134.64    158.56 o 
  -8   4  14     2078.55     1929.65    124.44 o 
  -6   4  14     1567.44     1525.07    120.29 o 
  -4   4  14     1421.29     1316.91    125.94 o 
   0   4  14     1837.58     1354.99    117.95 o 
 -15   5  14      981.46     1404.04    206.46 o 
 -13   5  14      688.93      339.60    113.71 o 
  -9   5  14     2203.99     2437.21    146.54 o 
 -14   6  14      698.08      584.17    143.55 o 
 -12   6  14      817.17      845.59    143.15 o 
 -13   7  14      206.08      273.50    136.71 o 
 -11   7  14      374.28      267.87    118.77 o 
 -10   8  14      924.23     1059.22    196.11 o 
 -17   1  15      558.39      442.65     89.19 o 
 -15   1  15      408.52      532.32    149.59 o 
 -13   1  15      236.50      194.09     67.80 o 
 -11   1  15      363.81      188.35     84.65 o 
  -1   1  15      385.42      741.60    117.09 o 
 -16   2  15     1344.07     1190.21    130.12 o 
 -14   2  15      556.83      721.44    123.09 o 
 -12   2  15      458.23      616.26     92.30 o 
 -17   3  15      725.41      546.61    169.24 o 
 -15   3  15     1277.46     1085.53    105.00 o 
 -13   3  15      592.48      620.96    101.26 o 
 -11   3  15     1746.72     1660.64    145.18 o 
  -9   3  15     1558.28     1490.73    144.84 o 
 -16   4  15       29.59      -12.71    112.88 o 
 -14   4  15      441.84      650.35    168.97 o 
 -12   4  15      426.34      485.61    118.85 o 
 -10   4  15      526.90      713.64     95.12 o 
 -15   5  15      566.31      487.84    153.65 o 
 -13   5  15       44.05      200.27     96.61 o 
 -11   5  15      190.00      146.76    179.63 o 
 -12   6  15      565.42      370.30    155.65 o 
 -11   7  15     1002.08     1535.63    237.59 o 
 -14   0  16      377.60      608.68    151.32 o 
 -12   0  16      767.32      737.64    144.85 o 
 -15   1  16      618.85      818.11    256.89 o 
 -13   1  16      269.85      219.70     62.14 o 
 -16   2  16      147.38      117.85     50.81 o 
 -14   2  16      114.04      124.16     92.51 o 
 -12   2  16       52.74      110.84     71.58 o 
 -15   3  16      711.43      946.53    169.28 o 
 -13   3  16      104.47      138.25     57.24 o 
 -11   3  16      907.42      736.15    126.06 o 
 -14   4  16      795.38      743.05    171.75 o 
 -12   4  16     1016.65     1197.03    185.93 o 
 -10   4  16     2223.52     2338.51    153.97 o 
 -13   5  16      812.68      936.12    160.25 o 
 -15   1  17      615.23      569.89    215.33 o 
 -13   1  17      365.81      543.27    230.02 o 
 -14   2  17      920.21      997.76    365.78 o 
 -12   2  17     2000.90     2198.95    152.76 o 
 -13   3  17      751.61      937.46    186.06 o 
 -11   3  17      992.34     1158.47    139.65 o 
 -12   4  17        0.83      256.36    191.43 o 
 -12   0  18     1850.25     2116.01    215.33 o 
                                                 
